# Supplementary material for: UBA1-CDK16: A female-specific chimeric RNA emerging through evolution and involved in immune regulation
Source: Sci Adv. 2026 May 29;12(22):eadz9784. doi: 10.1126/sciadv.adz9784 (PMC13220885; doi:10.1126/sciadv.adz9784)
Supplement: Supplementary file 2 — Tables S1 to S5 [file sciadv.adz9784_tables_s1_to_s5.zip]

Archive with 5 entries (5 files):
- adz9784_table_s1.xlsx
- adz9784_table_s2.xlsx
- adz9784_table_s3.xlsx
- adz9784_table_s4.xlsx
- adz9784_table_s5.xlsx
