# Supplementary material for: UBA1-CDK16: A female-specific chimeric RNA emerging through evolution and involved in immune regulation
Source: Sci Adv. 2026 May 29;12(22):eadz9784. doi: 10.1126/sciadv.adz9784 (PMC13220885; doi:10.1126/sciadv.adz9784)
Supplement: Supplementary file 2 — Tables S1 to S5 [file sciadv.adz9784_tables_s1_to_s5.zip › adz9784_table_s1.xlsx]

## Sheet: f.whole_blood.noMM.rec5.csv
ChimericRNA	GeneName1	GeneName2	chr1	Breakpoint1	strand1	chr2	Breakpoint2	strand2	EnsemblGene1	EnsemblGene2	FusionType	JunctionSequence	EM_Classi_1	EM_Classi_2	TotalFusionFreq	FemaleFreq	MaleFreq
ACAA1-TMEM192	ACAA1	TMEM192	3	38135183	-	4	165073866	-	ENSG00000060971	ENSG00000170088	inter-chromosomal	aaacggggtgaacagggtgatggtggggagaaggtcagcaggaaaacataTGAGCAAAGGAATCTGTATCATGAATAAGTTCAAGGAAAGGTACTGTGTC	E	M	7	1	6
ACAA1-TMEM192	ACAA1	TMEM192	3	38135184	-	4	165073867	-	ENSG00000060971	ENSG00000170088	inter-chromosomal	aaaacggggtgaacagggtgatggtggggagaaggtcagcaggaaaacatGTGAGCAAAGGAATCTGTATCATGAATAAGTTCAAGGAAAGGTACTGTGT	E	M	103	35	68
ACAD10-ALDH2	ACAD10	ALDH2	12	111755745	+	12	111775605	+	ENSG00000111271	ENSG00000111275	Read-Through	aaatggtcgccccgtccatggcctcccgagtgattgatcgtgcgattcagTCTAGATTGAAAATGTCAACTCCAGACATCACTGTGCTTCTGGAAACTAT	E	E	11	6	5
ACAD10-ALDH2	ACAD10	ALDH2	12	111755745	+	12	111781918	+	ENSG00000111271	ENSG00000111275	Read-Through	aaatggtcgccccgtccatggcctcccgagtgattgatcgtgcgattcagATTTTCATAAACAATGAATGGCACGATGCCGTCAGCAGGAAAACATTCCC	E	E	10	3	7
ACAP1-C7orf73	ACAP1	C7orf73	17	7342752	+	7	135692946	+	ENSG00000072818	ENSG00000243317	inter-chromosomal	cagcctgtctaacatggcaaaaccccagctctactaaaaaatacgaaaaaAAAAAATTAGCTGGGCGTGGTGTCACGTGCCTGTAGTCCCAGTTACTCGG	E	M	12	5	7
ACAP1-ECI2	ACAP1	ECI2	17	7342753	+	6	4118203	-	ENSG00000072818	ENSG00000198721	inter-chromosomal	agcctgtctaacatggcaaaaccccagctctactaaaaaatacgaaaaaaAAAAATTAGCCGGGGCATGGTGGCGGGCACCTGTAATCCCAGCTACTCAA	E	M	92	31	61
ACSL1-FLCN	ACSL1	FLCN	4	184773083	-	17	17225705	-	ENSG00000151726	ENSG00000154803	inter-chromosomal	cactcaccgaaacatagtgagcgattgttcagcttttgtgaaagcaacagAGAGTCTCACTCGGTTGCCCAGGCTGGAGTGCAGTGGTGCAATCTCGGCT	E	M	14	7	7
ACSL1-HBA1	ACSL1	HBA1	4	184755596	-	16	176680	+	ENSG00000151726	ENSG00000206172	inter-chromosomal	ttccaaaaacaatgaaggaaaccaaaataaatatttctgcatttcaggtgACTCTTCTGGTCCCCACAGACTCAGAGAGAACCCACCATGGTGCTGTCTC	E	E	6	1	5
ACTG1-HBA1	ACTG1	HBA1	17	81509971	-	16	176680	+	ENSG00000184009	ENSG00000206172	inter-chromosomal	ccagcaacacgtcattgtgtaaggaaaaataaaagtgctgccgtaaccaaACTCTTCTGGTCCCCACAGACTCAGAGAGAACCCACCATGGTGCTGTCTC	E	E	7	2	5
ADAP2-RNF135	ADAP2	RNF135	17	30959004	+	17	30984617	+	ENSG00000184060	ENSG00000181481	Read-Through	tgcgtaagcctgtgtccttcctgaagcttctcgactgcccagatagggagGTGGCAGTAGAGAAGAGCATCACAGAAGTTGCTCAGGAGCTGACAGAGCT	M	E	77	35	42
ADCK4-NUMBL	ADCK4	NUMBL	19	40691592	-	19	40684556	-	ENSG00000123815	ENSG00000105245	Read-Through	ctccaacagctgccttctcccgggttccagcctctcagtgtgttggagagACGGGGCGGGCACCATGAACAAGTTACGGCAGAGCCTGCGGCGGAGGAAG	M	E	16	9	7
ADCK4-NUMBL	ADCK4	NUMBL	19	40691592	-	19	40686995	-	ENSG00000123815	ENSG00000105245	Read-Through	ctccaacagctgccttctcccgggttccagcctctcagtgtgttggagagGGCGGACCCCGGAGGCCTGAGCGGCACCTGCCCCCAGCCCCCTGTGGGGC	M	E	136	59	77
ADCK4-NUMBL	ADCK4	NUMBL	19	40692951	-	19	40686995	-	ENSG00000123815	ENSG00000105245	Read-Through	tcctgcagaagtccagggacctcaaattcctcacaggctttgaaaccaagGGCGGACCCCGGAGGCCTGAGCGGCACCTGCCCCCAGCCCCCTGTGGGGC	E	E	5	1	4
ADGRE1-HSD17B13	ADGRE1	HSD17B13	19	6904182	+	4	87304281	-	ENSG00000174837	ENSG00000170509	inter-chromosomal	tcatcccaatccagaaggctcccagaaagatggcaacttcagctgccaaaGCTGGAGTGCAGTGGTATGATCTCAGCTCACTGCAAGCTCCACCTCCCGG	E	M	6	0	6
ADGRE3-DST	ADGRE3	DST	19	14619117	-	6	56476338	-	ENSG00000131355	ENSG00000151914	inter-chromosomal	ttgtaaatgaagaggtccttttcctcaagttcttagtcccactcatcctaGGTGCTGGCCTGGGCAAAGCAACATCAGCAGAGATTAGCAAGTGCTCTGG	E	E	12	5	7
ADGRE3-EOGT	ADGRE3	EOGT	19	14619117	-	3	68977330	-	ENSG00000131355	ENSG00000163378	inter-chromosomal	ttgtaaatgaagaggtccttttcctcaagttcttagtcccactcatcctaTTTTTTGGAGACAGAGTCTCACTGTCACCCAGGCTGGAGTGCAGTGGCAT	E	M	5	1	4
ADGRE3-EOGT	ADGRE3	EOGT	19	14619117	-	3	68977339	-	ENSG00000131355	ENSG00000163378	inter-chromosomal	ttgtaaatgaagaggtccttttcctcaagttcttagtcccactcatcctaTCTTTTTTTTTTTTTGGAGACAGAGTCTCACTGTCACCCAGGCTGGAGTG	E	M	9	3	6
ADGRE3-HOGA1	ADGRE3	HOGA1	19	14619117	-	10	97612028	+	ENSG00000131355	ENSG00000241935	inter-chromosomal	ttgtaaatgaagaggtccttttcctcaagttcttagtcccactcatcctaTTTTTTTGAGACAGAGTTTCACTCTGTCACCCAGGCTGGAGTGCAATGGC	E	M	17	5	12
ADGRE3-INO80C	ADGRE3	INO80C	19	14619117	-	18	35452733	-	ENSG00000131355	ENSG00000153391	inter-chromosomal	ttgtaaatgaagaggtccttttcctcaagttcttagtcccactcatcctaTTTATTTAGAGACAGGGTCTTGCTCTGTCACCCAGGCTGGAGTACAGTGG	E	M	6	5	1
ADGRE3-KRBOX4	ADGRE3	KRBOX4	19	14619117	-	X	46473600	+	ENSG00000131355	ENSG00000147121	inter-chromosomal	ttgtaaatgaagaggtccttttcctcaagttcttagtcccactcatcctaTGATGAAATTTTGCACTGTCCTGCTCTTTCCTGCTCAGGATGCAAATCAG	E	M	12	1	11
ADGRE3-KRBOX4	ADGRE3	KRBOX4	19	14619117	-	X	46473621	+	ENSG00000131355	ENSG00000147121	inter-chromosomal	ttgtaaatgaagaggtccttttcctcaagttcttagtcccactcatcctaTGCTCTTTCCTGCTCAGGATGCAAATCAGTGAATCTTTTTTTTTTTTTTT	E	M	17	8	9
ADGRE3-SERPINB9	ADGRE3	SERPINB9	19	14619117	-	6	2888133	-	ENSG00000131355	ENSG00000170542	inter-chromosomal	ttgtaaatgaagaggtccttttcctcaagttcttagtcccactcatcctaTGGGTGTGAAGTGGTATCTCATTGTGTTTTTTATTTGCATTTCCTATGTA	E	M	7	2	5
ADGRE3-SRSF8	ADGRE3	SRSF8	19	14663419	-	11	95070088	+	ENSG00000131355	ENSG00000263465	inter-chromosomal	cttctggatctgggcagaaactattcacattccccttggagacatgtaacGCCGGGCATGGTGGCTCGCGCCTGTAATCCCAGCACTTTGGGAGGCCAAG	E	M	19	4	15
ADGRL1-SUZ12	ADGRL1	SUZ12	19	14205985	-	17	31940286	+	ENSG00000072071	ENSG00000178691	inter-chromosomal	cgagccgcaggagagacacgctgggccgaccccagagaggcgctggacagAGCCAACACAGATCTATAGATTTCTTCGAACTCGGAATCTCATAGCACCA	E	E	17	7	10
ADGRL1-SUZ12	ADGRL1	SUZ12	19	14205985	-	17	31947617	+	ENSG00000072071	ENSG00000178691	inter-chromosomal	cgagccgcaggagagacacgctgggccgaccccagagaggcgctggacagGAAAACATTTAAAGTTGATGATATGTTATCAAAAGTAGAGAAAATGAAAG	E	E	8	4	4
ADGRL1-SUZ12	ADGRL1	SUZ12	19	14205985	-	17	31966147	+	ENSG00000072071	ENSG00000178691	inter-chromosomal	cgagccgcaggagagacacgctgggccgaccccagagaggcgctggacagCTTGTCAGCTCATTTGCAGCTTACGTTTACTGGTTTCTTCCACAAAAATG	E	E	6	0	6
ADIPOR2-C5AR1	ADIPOR2	C5AR1	12	1781076	+	19	47307369	+	ENSG00000006831	ENSG00000197405	inter-chromosomal	ctcccagtgggacatgtttgccacccctcagtatcggggagtaagagcagGTGGAGTCTTGCTTTGTCGCCCAGGCTGGAGTGCAGTGGTGCCATCTTGG	E	E	5	1	4
ADORA2A-UPB1	ADORA2A	UPB1	22	24441958	+	22	24494109	+	ENSG00000128271	ENSG00000100024	Read-Through	caggagctgctgggcccagaggtgacatttgacttttttccaggaaaaatATAAAGCAACAGAAGCCTCCAGCGACTAAGTTAAACTTTCCTGGGGTCAC	M	E	15	4	11
ADSL-SGSM3	ADSL	SGSM3	22	40366498	+	22	40400696	+	ENSG00000239900	ENSG00000100359	Read-Through	tagaagaggaggtgtatcccctgttaaaaccatatgaaagcgtgatgaagGGCAGATGATTCTGGACCAGATGAAGCCTGAGGAGCCTTCCAGCTCTAAG	E	E	144	50	94
AFF3-CYBA	AFF3	CYBA	2	99548638	-	16	88647940	-	ENSG00000144218	ENSG00000051523	inter-chromosomal	ccctgcagcctcaaactcctgggctcaagcaatcctcctgcctcagcctcAGCTGGGACACAGGGTGGGCTGTGCACGGGTTGGGCAGCCCAGGCCCCAG	M	E	8	3	5
AGTPBP1-DHX37	AGTPBP1	DHX37	9	85596362	-	12	124948440	-	ENSG00000135049	ENSG00000150990	inter-chromosomal	aatgccagaccatggtggattcgtatggggactgacatttgttactataaTCTTGCCCTGTTGCCCAGGCTGGAGTGCAGTGGTGCAGTCATGGTTCACT	E	M	8	4	4
AIG1-PARL	AIG1	PARL	6	143333445	+	3	183866758	-	ENSG00000146416	ENSG00000175193	inter-chromosomal	gtacctgctgggagaagttctgaacaactatatctgggatacacagaaaaGCTGTGCATTTGGATCAGCTGCTATTTGGCAATATGAATCACTGAAATCC	E	M	5	3	2
AIMP2-STAG3	AIMP2	STAG3	7	6009378	+	7	100186200	+	ENSG00000106305	ENSG00000066923	intra-chromosomal	tggcacgcgctacccccttttgctttggttctgccatgccgatgtaccagTCTTTGGTAGATGAGTGGCTGGATAGCTACAAGCAAGACCAGGATGCAGG	E	E	9	2	7
AKAP13-GOLGA2	AKAP13	GOLGA2	15	85380797	+	9	128258199	-	ENSG00000170776	ENSG00000167110	inter-chromosomal	ggtgaagagttgtcccagctcggcccgcgggggagccccgggagccgcacGGTGGCATTTTTCAACTCAGCTGTAGCCAGTGCCGAGGAGGAGCAGGCAA	E	E	21	8	13
AKIRIN2-CDK13	AKIRIN2	CDK13	6	87675072	-	7	40069759	+	ENSG00000135334	ENSG00000065883	inter-chromosomal	gggcatttctgtattccaggacttcttggggtttcagaatgggtttgtatTTTATAATAGAAGTAGCATAGATTAAAAAGTGATGGAGGGAGGCCGGGCA	E	M	11	2	9
ALDOA-HBA2	ALDOA	HBA2	16	30069673	+	16	173623	+	ENSG00000149925	ENSG00000188536	intra-chromosomal	catggcgaccgtcacagcgctgcgccgcacagtgccccccgctgtcactgCTCCTGCCCGCTGGGCCTCCCAACGGGCCCTCCTCCCCTCCTTGCACCGG	E	M	9	3	6
ALG1L2-FAM86C1	ALG1L2	FAM86C1	3	130094513	+	11	71796366	+	ENSG00000251287	ENSG00000158483	inter-chromosomal	ccaggtctgcatcccctggctggagggccgaggactacccccgcttctagACAGGGAGGGAGGATCTGAGCCCAGCAGCCCTACTGTGTGCTTCAGAGCA	E	M	9	2	7
ALKBH4-ORAI2	ALKBH4	ORAI2	7	102464714	-	7	102456069	+	ENSG00000160993	ENSG00000160991	intra-chromosomal	tctgcgagcggcagcgcggcagtgacccgccctgggagctgcccccagcgGGTGGGAGAGAGGGCTGGCCACATGGGTCCAGGCCACCCCCTCAGCCTCC	E	M	17	3	14
ALOX5AP-EZH1	ALOX5AP	EZH1	13	30764426	+	17	42706121	-	ENSG00000132965	ENSG00000108799	inter-chromosomal	ccaggtttgtgttttcttaaaataaaatgcagagacatgttttaagctgaTCTGGCAGTGCGAGAATGTGACCCTGACCTGTGTCTCACCTGTGGGGCCT	E	M	15	6	9
ALOX5AP-PSMB2	ALOX5AP	PSMB2	13	30764426	+	1	35603090	-	ENSG00000132965	ENSG00000126067	inter-chromosomal	ccaggtttgtgttttcttaaaataaaatgcagagacatgttttaagctgaTATGGAGGGAAGATGATCTTTTTGCCAGGTCTGACTTTTCTTCCTGCTCC	E	M	28	14	14
ANKH-DCC	ANKH	DCC	5	14871352	-	18	52809313	+	ENSG00000154122	ENSG00000187323	inter-chromosomal	tcttggtgcccctgggcatcaccaacatagccatcgacttcggggagcagAGCTCCCAAGATGGCGGCAGGCCACTCCCAAGATGGCAGCAAGCCTTTTA	E	M	6	2	4
ANKH-DCC	ANKH	DCC	5	14871352	-	18	52809337	+	ENSG00000154122	ENSG00000187323	inter-chromosomal	tcttggtgcccctgggcatcaccaacatagccatcgacttcggggagcagCTCCCAAGATGGCAGCAAGCCTTTTATTCTCTGACCTGGGGTTCTTGGCC	E	M	6	2	4
ANKH-MX1	ANKH	MX1	5	14871352	-	21	41422970	+	ENSG00000154122	ENSG00000157601	inter-chromosomal	tcttggtgcccctgggcatcaccaacatagccatcgacttcggggagcagAGCTCCCAAGAGGGTGGCGGGCCACTTCCAAGATGGCGGCAAGCCTCTTG	E	M	31	9	22
ANO9-C17orf99	ANO9	C17orf99	11	428088	-	17	78165657	+	ENSG00000185101	ENSG00000187997	inter-chromosomal	ttcttcacccatttctcgtctctcatctacatcgccttcatcctgggcagCCGGGCGTGGTGGTGCGCACCTGTAGTCCCAGCTACTCGGGAGACTGAGG	E	M	10	3	7
ANTXR2-DOCK8	ANTXR2	DOCK8	4	80024636	-	9	369948	+	ENSG00000163297	ENSG00000107099	inter-chromosomal	ggctcaggtgatcctcctacttcagcctcctgagtagctggggctacagaTGTGCCACCACGCCTGGCTAATTTTTGTATTTTTTTGTAGAGATGAGGTT	E	M	7	4	3
ANTXR2-DOCK8	ANTXR2	DOCK8	4	80024636	-	9	369961	+	ENSG00000163297	ENSG00000107099	inter-chromosomal	ggctcaggtgatcctcctacttcagcctcctgagtagctggggctacagaCTGGCTAATTTTTGTATTTTTTTGTAGAGATGAGGTTTCGCCATGTTGCC	E	M	12	5	7
ANXA3-HIF3A	ANXA3	HIF3A	4	78597414	+	19	46342420	+	ENSG00000138772	ENSG00000124440	inter-chromosomal	cataaaaggagaattatctgggcattttgaagacttactgttggccatagAGACGGGGTTTCACCATGTTGCCCAGGCTGGTCGCGAACTACTGAGCTCA	E	M	9	5	4
AP1M1-P2RY11	AP1M1	P2RY11	19	16241988	+	19	10112106	+	ENSG00000072958	ENSG00000244165	intra-chromosomal	gctgagatcgcgccattgcactccagcctgggcaatgagcgaaactccatCTCAAAAAAAAAAAGCCTAGGTCAAGGCTGGGTGTGGTGATGCGAGCCTG	M	E	76	26	50
APBB1IP-PLAC8	APBB1IP	PLAC8	10	26496391	+	4	83093084	-	ENSG00000077420	ENSG00000145287	inter-chromosomal	tccacccagagctgaatttaactacagtgtggggtttaaagatttaaatgTGGCTCACACCTGTGATCCCAGCACTTTGGGAGGCCAAGGCAAGAGGACT	E	M	78	31	47
APBB3-OSTM1	APBB3	OSTM1	5	140590875	-	6	108122550	-	ENSG00000113108	ENSG00000081087	inter-chromosomal	cagcgtgtgtggcaaggggctctacggatcctacagctcccaggagccccAGATGGGGTTTCACCATGTCAGCCAGGCTGGTCTCGAACTCCTGACCTCA	E	M	53	19	34
APBB3-SRA1	APBB3	SRA1	5	140560313	-	5	140557655	-	ENSG00000113108	ENSG00000213523	intra-chromosomal	gccagccccatgcagggggactctctgaagctgtgcaggctgcctgtatgGGCCCTGATGGTTCATTAGATGGAGCCTTCGAGTCTTAGGGAGTTGCCGC	E	M	6	2	4
AQP9-FAM151B	AQP9	FAM151B	15	58175036	+	5	80505951	+	ENSG00000103569	ENSG00000152380	inter-chromosomal	caacatacccagctccgtatctatctctggcgaacgcatttgcagatcaaTTTCACCGTGTTGGCCAGACTGGTCTCGAACTCCTGACCTCATGATCCGC	E	M	6	1	5
AQP9-NDUFA7	AQP9	NDUFA7	15	58175036	+	19	8319389	-	ENSG00000103569	ENSG00000267855	inter-chromosomal	caacatacccagctccgtatctatctctggcgaacgcatttgcagatcaaACGGGGTTTCACCATGTTGGCCAGTCTGGTCTCGAACTCCTGACTTCATA	E	M	9	3	6
AQP9-RFX1	AQP9	RFX1	15	58175036	+	19	13998315	-	ENSG00000103569	ENSG00000132005	inter-chromosomal	caacatacccagctccgtatctatctctggcgaacgcatttgcagatcaaACGGGGTTTCGCCATGTTGGCCAGACTGGTCTCGAACTCCTGACCTCAGC	E	E	29	8	21
ARAP1-HBA2	ARAP1	HBA2	11	72687686	-	16	173105	+	ENSG00000186635	ENSG00000188536	inter-chromosomal	gggcttcacagtggtgcatgagacagagaaacatgagaagcagcagtggtCACTCTGCTTCTCCCCGCAGGATGTTCCTGTCCTTCCCCACCACCAAGAC	E	M	8	5	3
ARF3-FKBP11	ARF3	FKBP11	12	48939655	-	12	48925678	-	ENSG00000134287	ENSG00000134285	Read-Through	cggaggacgagctccgggatgctgtactccttgtctttgcaaacaaacagGACAGAACGTCTAACGGATGCGTCAGAACCTGCGCCCTCCGGATCTTGGA	E	M	7	1	6
ARFIP1-FHDC1	ARFIP1	FHDC1	4	152918464	+	4	152942927	+	ENSG00000164144	ENSG00000137460	intra-chromosomal	aatcctgtacacctagcttatggaaacgtgttagcccaagccatggcagaGGTTTGGAAGAGGACAGTTGCCCTTTATTCTGGCGGCAGATAGCAGCAGG	E	E	7	3	4
ARHGAP19-SLIT1	ARHGAP19	SLIT1	10	97229146	-	10	97164889	-	ENSG00000213390	ENSG00000187122	Read-Through	acaccaacaagattgaagtggtctgaagggaagaaagaggggaaaaaaggGAACTCAATGGCAACAACATCACTCGGATCCATAAGAATGACTTTGCGGG	E	E	11	5	6
ARHGAP22-ACSL1	ARHGAP22	ACSL1	10	48532715	-	4	184757920	-	ENSG00000128805	ENSG00000151726	inter-chromosomal	aaactatcacaaggacaaaaaaaccaaacactgcatgttctcactcatagGCATTTCTCATTGCAATTGTGGTACCAGATGTTGAGACATTATGTTCCTG	M	E	9	6	3
ARHGAP4-DBR1	ARHGAP4	DBR1	X	153918832	-	3	138161677	-	ENSG00000089820	ENSG00000138231	inter-chromosomal	tcttctgtcccccgctgcgctttgactaccacccccatgatggggatgagGACAGGGTTTCACCGTGTTGGCCAGGCTGGTCTCCAACTCCTGACCTCAG	E	M	65	24	41
ARHGDIB-ERP27	ARHGDIB	ERP27	12	14942620	-	12	14938052	-	ENSG00000111348	ENSG00000139055	Read-Through	tgagttcctcactccagttgaggaggctcccaagggcatgctggcgcgagATGGTCCTGGTGCTGCCCAGGAACCCACGTGGCTCACAGATGTCCCAGCT	M	E	49	17	32
ARHGEF1-AP1G2	ARHGEF1	AP1G2	19	41902899	+	14	23562731	-	ENSG00000076928	ENSG00000213983	inter-chromosomal	cggctgaccaagtaccccctgctcctgcagagcatcgggcagaacacagaGGGGTCTCGCTTTGTTGCCCAGGCTGGTCTTGAACTCCTGGTCTCAAGCA	E	M	5	1	4
ARHGEF1-HBA2	ARHGEF1	HBA2	19	41896877	+	16	173511	+	ENSG00000076928	ENSG00000188536	inter-chromosomal	ccatcctctctcacctcccccctcctctctcacctaccccctcctctcacCTCCCCGCCGAGTTCACCCCTGCGGTGCACGCCTCCCTGGACAAGTTCCT	E	M	5	4	1
ARHGEF1-WDR13	ARHGEF1	WDR13	19	41902898	+	X	48605749	+	ENSG00000076928	ENSG00000101940	inter-chromosomal	gcggctgaccaagtaccccctgctcctgcagagcatcgggcagaacacagAGACGGGGTCTCGCCATGTTGCTCAGGCTGGTCTTGAACTCCTGGGCTCA	E	M	8	5	3
ARHGEF39-CCDC107	ARHGEF39	CCDC107	9	35658875	-	9	35658290	+	ENSG00000137135	ENSG00000159884	intra-chromosomal	ccgttacctccctggatcctcaaaataacctcataatattggaaggccaaCTGCTCGCGTGCGCGTGCGCGTTGGGGCGGCCGGCCAATGCCGGACCGCT	E	E	56	18	38
ARL11-KIAA1143	ARL11	KIAA1143	13	49628615	+	3	44752276	-	ENSG00000152213	ENSG00000163807	inter-chromosomal	gaggagagccacgcaggatctcacagctgcagtctaatagtaacacagagAAAGTGACCAATCAGAGGCTGAAGTGAAGTTACAAAGTTATACTCCTGTG	E	M	7	2	5
ARL6IP1-RPS15A	ARL6IP1	RPS15A	16	18794600	-	16	18789119	-	ENSG00000170540	ENSG00000134419	Read-Through	ttgcttgggtgggacaacaagtccacaacctgcttctcacctacctgataGCCACAATGGTGCGCATGAATGTCCTGGCAGATGCTCTCAAGAGTATCAA	E	E	74	26	48
ARPC4-TTLL3	ARPC4	TTLL3	3	9806957	+	3	9810621	+	ENSG00000241553	ENSG00000214021	intra-chromosomal	gctgtttcgccttgtccgtcagtgccagtgcctgtgccagaggtggcgagGTTTCCCGGTCCTCTGGCGAGGATCCTCCAAGGCGTCTCACATGAACCGG	M	E	5	1	4
ARPC5-HBA1	ARPC5	HBA1	1	183626830	-	16	176929	+	ENSG00000162704	ENSG00000206172	inter-chromosomal	gagcaagaagtcttgctttatacaaatgtatccataaaatatcagagcttGATGTTCCTGTCCTTCCCCACCACCAAGACCTACTTCCCGCACTTCGACC	M	E	5	3	2
ARRB2-CHRD	ARRB2	CHRD	17	4717063	+	3	184390334	+	ENSG00000141480	ENSG00000090539	inter-chromosomal	agtagtgatggggttttgccacgttggtcaggctggtctggaacccctgaCCTCAAGTGATCCTCCTGCCTTGGCCTTCCAAAGTGTTGGGATTACAGGC	E	M	72	30	42
ARSA-ZNF687	ARSA	ZNF687	22	50623774	-	1	151285557	+	ENSG00000100299	ENSG00000143373	inter-chromosomal	gggttccagggattctcctgcctcagcctccctagtagctggaactacagGTGTGTGCTGCCATGCCCAGCTAATTTTTGTATTTTTAGTAGAGACGGGG	E	M	12	5	7
ASH1L-CCBE1	ASH1L	CCBE1	1	155370148	-	18	59433343	-	ENSG00000116539	ENSG00000183287	inter-chromosomal	gggtggtggtacacacctgtagtcccagctatttgagaggttgaggtgagAGGATCCCTTGAGCCCAGGAGTTCAAGGCCAGTCTGGGCAACATAGCAAG	E	M	6	1	5
ASL-CRCP	ASL	CRCP	7	66092663	+	7	66127704	+	ENSG00000126522	ENSG00000241258	Read-Through	aagggggtcgccctcaaccagctgtcactgcaggagctgcagaccatcagGAAGGATGCCAATTCTGCGCTTCTCAGTAACTACGAGATGGAGTCTCGCT	E	E	18	8	10
ASL-IGLL1	ASL	IGLL1	7	66083172	+	22	23575082	-	ENSG00000126522	ENSG00000128322	inter-chromosomal	tctcgggcctcctctgggagctcattaggaccatggtggatcgggcagagGTTCCTGCTCCAGCGCGGCTCCTGGACTGGCCCCAGGTGCTGGCCCCGGG	E	E	17	4	13
ASL-IGLL1	ASL	IGLL1	7	66083173	+	22	23575082	-	ENSG00000126522	ENSG00000128322	inter-chromosomal	ctcgggcctcctctgggagctcattaggaccatggtggatcgggcagaggGTTCCTGCTCCAGCGCGGCTCCTGGACTGGCCCCAGGTGCTGGCCCCGGG	E	E	197	80	117
ASL-IGLL1	ASL	IGLL1	7	66083173	+	22	23575085	-	ENSG00000126522	ENSG00000128322	inter-chromosomal	ctcgggcctcctctgggagctcattaggaccatggtggatcgggcagaggCAGGTTCCTGCTCCAGCGCGGCTCCTGGACTGGCCCCAGGTGCTGGCCCC	E	E	9	5	4
ATF6-RABEPK	ATF6	RABEPK	1	161863312	+	9	125221859	+	ENSG00000118217	ENSG00000136933	inter-chromosomal	aagccatccgcagaaggggagacacattttatgttgtgtcatttcgaaggTAGAGACAGGGTTTCACCATGTTGGCCAGGCTGGTCTTGAAGCCTGACCT	E	M	8	1	7
ATF7-NPFF	ATF7	NPFF	12	53507856	-	12	53507143	-	ENSG00000170653	ENSG00000139574	Read-Through	ccactcctcttccactccaggacatcctacttaacccctcctgacatgagGGAGGAAGACAGCGAACCCCTCCCACCACAGGATGCCCAGACCTCTGGGT	E	E	44	21	23
ATF7-NPFF	ATF7	NPFF	12	53507856	-	12	53507638	-	ENSG00000170653	ENSG00000139574	Read-Through	ccactcctcttccactccaggacatcctacttaacccctcctgacatgagCATGAAGTCCTGGGGGCGCCATGGGAGGAGATCCCAGGTGGCTCCTAATG	E	E	98	30	68
ATF7-NPFF	ATF7	NPFF	12	53523276	-	12	53507142	-	ENSG00000170653	ENSG00000139574	Read-Through	taaagactgcccagtcactgcactacagaaaaagactcaaggctatttagGAGGAAGACAGCGAACCCCTCCCACCACAGGATGCCCAGACCTCTGGGTC	E	E	17	6	11
ATG16L2-FCHSD2	ATG16L2	FCHSD2	11	72829635	+	11	72843253	-	ENSG00000168010	ENSG00000137478	intra-chromosomal	tctctatctcctcactttttctcccaaagtagaaaaaaatgatatctgaaAGCATGCTGCAGTCCCTGGCCGCTTTGGACAGTCGGTCACACACGTCCAG	E	M	12	7	5
ATG2A-HBB	ATG2A	HBB	11	64903288	-	11	5226626	-	ENSG00000110046	ENSG00000244734	intra-chromosomal	tcttggaacttgtgattaaaacctggaaagggagcaccgagggcaaactgTGAGTGAGCTGCACTGTGACAAGCTGCACGTGGATCCTGAGAACTTCAGG	E	M	10	4	6
ATG7-SEC63	ATG7	SEC63	3	11426928	+	6	107868576	-	ENSG00000197548	ENSG00000025796	inter-chromosomal	gacttgactggtcttacattgctgcatcaagaaacccaagctgctgagatGGAGTCTCGCTCTGTCCTCCAGGCTGGAGGAGTGCAGTGGCACGATCTCA	E	M	6	5	1
ATP5A1-PRC1	ATP5A1	PRC1	18	46089429	-	15	90974068	-	ENSG00000152234	ENSG00000198901	inter-chromosomal	tggggacattagaatctaatacgaggattaatagtaaaatttcagctgggTGAAGGGGGCCAGCCCCTCCACACCTGTGGGTATTTCTCATCAGGTGGGA	E	M	5	1	4
ATP6V0E1-TMA7	ATP6V0E1	TMA7	5	172983965	+	3	48440404	+	ENSG00000113732	ENSG00000232112	inter-chromosomal	tcgtcggcttcttggtgccttggttcatccctaagggtcctaaccggggaTGGCAAGAAGAAGCCACTGAAACAGCCCAAGAAGCAGGCCAAGGAGATGG	E	E	31	10	21
AUH-ZBTB38	AUH	ZBTB38	9	91296021	-	3	141396429	+	ENSG00000148090	ENSG00000177311	inter-chromosomal	tgcaaaaatgggcctggttgaaacaaaattggcgattattcctggtggagTTACTTCCTCCACTGAAGTCTTGAATCTCTCAAAGTCATCCATGAGGGTT	E	M	37	9	28
BANP-SNX29	BANP	SNX29	16	88035394	+	16	12042897	+	ENSG00000172530	ENSG00000048471	intra-chromosomal	tcgcccaggtgccgcagggggagcaagtccagatcacgcaggacagcgagAGCCCGTGTTCTGGTACTACGTGAAGGAGGTCCTCAACAAGCACGAGCTG	E	E	117	39	78
BCAP29-WBP1L	BCAP29	WBP1L	7	107613432	+	10	102798045	+	ENSG00000075790	ENSG00000166272	inter-chromosomal	gactttcgaaagaatatgatcaactcctgaaagaacactctgaacttcagGACACTGCTGTGGACAGTCTCAGTGCTGCAACTACTACTATGAACTCTGG	E	M	6	3	3
BCL3-ETHE1	BCL3	ETHE1	19	44756340	+	19	43507805	-	ENSG00000069399	ENSG00000105755	intra-chromosomal	tcttccagcaggggggccgggagctcgacatctacaacaacctacggcagGGTCTGAGGGAGGAGAGGCTGGGGGCCTGGACTCCTGGGTCTAAGGGAGG	E	M	23	8	15
BCL7C-GLCE	BCL7C	GLCE	16	30888861	-	15	69196414	+	ENSG00000099385	ENSG00000138604	inter-chromosomal	cccccaatgctgaccaaggaggagcctgttccagaactgctggaagctgaGACTATGGAAATGATGTTAGACAAAAAGCAAATTCAAGTGATTTTCTTAT	E	E	7	4	3
BCL7C-STK3	BCL7C	STK3	16	30888860	-	8	98879960	-	ENSG00000099385	ENSG00000104375	inter-chromosomal	ccccaatgctgaccaaggaggagcctgttccagaactgctggaagctgagACTATGGAAATGATGTTAGACAAAAAGCAAATTCAAGTGATTTTCTTATT	E	M	5	2	3
BIN2-KIAA0907	BIN2	KIAA0907	12	51322585	-	1	155926740	-	ENSG00000110934	ENSG00000132680	inter-chromosomal	ccacactgtggttgaaaaaaaaaaaaaccctaaaagacaaaacactcatgACCAGCCAGCACCCATCGCTCAGTTGTCTCCAGCTGTTAGCCAGAAGCCT	E	M	18	9	9
BLOC1S1-RDH5	BLOC1S1	RDH5	12	55719223	+	12	55721300	+	ENSG00000135441	ENSG00000135437	Read-Through	agacaggccagtggatcggaatggtggagaacttcaaccaggcactcaagGCTTTGGGCGCCTTCTGGCACTGCAGCTGGACCAGAGAGGCTTCCGAGTC	E	E	11	3	8
BLOC1S1-RDH5	BLOC1S1	RDH5	12	55719223	+	12	55721689	+	ENSG00000135441	ENSG00000135437	Read-Through	agacaggccagtggatcggaatggtggagaacttcaaccaggcactcaagGGCTTTTTGGTCTGGTGAATAATGCTGGTGTGGCTGGTATCATCGGACCC	E	E	57	23	34
BLOC1S1-RDH5	BLOC1S1	RDH5	12	55719223	+	12	55723886	+	ENSG00000135441	ENSG00000135437	Read-Through	agacaggccagtggatcggaatggtggagaacttcaaccaggcactcaagGCGGGATGTAGCTCATTTTGGGATACGAGTCTCCATCGTGGAGCCTGGCT	E	E	6	2	4
BLOC1S6-SQRDL	BLOC1S6	SQRDL	15	45587525	+	15	45658907	+	ENSG00000104164	ENSG00000137767	Read-Through	ggccctgacacggccaccctactgcctggaggccggggagccgacgcctgCCTGATCCTGCCTGAAGATGGTGCCACTGGTGGCTGTGGTATCAGGGCCC	E	E	22	9	13
BNIPL-C1orf56	BNIPL	C1orf56	1	151047600	+	1	151047740	+	ENSG00000163141	ENSG00000143443	Read-Through	actgtagaggctaataaactgcgatgagacatttaagctctgctccaaagGGCCTCGGTTCAAACGACCCGGTGGGTCTACAGCGGAAGGGAGGGAGCGA	E	E	5	3	2
BOLA2-SMG1	BOLA2	SMG1	16	29454016	-	16	18879615	-	ENSG00000183336	ENSG00000157106	intra-chromosomal	ctggtggtgtcggccaagttcgaggggaaaccgctgcttcagagacacagCTTGGATCCTAGCATGACTATACATTGTGACATGGTCATTACATATGGAT	E	M	85	34	51
BOLA2-SMG1	BOLA2	SMG1	16	29454016	-	16	18879719	-	ENSG00000183336	ENSG00000157106	intra-chromosomal	ctggtggtgtcggccaagttcgaggggaaaccgctgcttcagagacacagGTTCTGTACAGAGTAATGAGATGTGTGACGGCTGCAAACCAGGTGTTTTT	E	E	102	31	71
BPTF-AMZ2	BPTF	AMZ2	17	67826337	+	17	68248640	+	ENSG00000171634	ENSG00000196704	intra-chromosomal	ctgcacggaaagcagcttcaggagccatagtacctacagcagcactccagCCAGGCCCAGACATGTCCGTCCTTGTAAGTTAAAAGCTTCCATGGGAGCC	E	E	10	7	3
BPTF-AMZ2	BPTF	AMZ2	17	67826337	+	17	68250188	+	ENSG00000171634	ENSG00000196704	intra-chromosomal	ctgcacggaaagcagcttcaggagccatagtacctacagcagcactccagATGCAAATAATACGGCACTCCGAACAGACACTAAAAACAGCTCTCATCTC	E	E	54	18	36
BPTF-GBP5	BPTF	GBP5	17	67826337	+	1	89272734	-	ENSG00000171634	ENSG00000154451	inter-chromosomal	ctgcacggaaagcagcttcaggagccatagtacctacagcagcactccagCTTCACTCCTGAAGCCAGCGAGACCACGAACCCACCAGGAGGAACAAACA	E	M	11	3	8
BPTF-KPNA2	BPTF	KPNA2	17	67894165	+	17	68037110	+	ENSG00000171634	ENSG00000182481	intra-chromosomal	aaaccagttgtgatgctaccaatatggcgagaatctttaggacataccagCTTTCTCCCTTTGTCTCATAACCATGTCCACCAACGAGAATGCTAATACA	E	E	403	150	253
BPTF-LRRC37A2	BPTF	LRRC37A2	17	67826337	+	17	46511511	+	ENSG00000171634	ENSG00000238083	intra-chromosomal	ctgcacggaaagcagcttcaggagccatagtacctacagcagcactccagGCTGAAGTGCAATGTTGTGATCTCGGCTCACTGCAACCTCTGCCTCCCAG	E	E	8	3	5
BPTF-LRRC37A2	BPTF	LRRC37A2	17	67826337	+	17	46517362	+	ENSG00000171634	ENSG00000238083	intra-chromosomal	ctgcacggaaagcagcttcaggagccatagtacctacagcagcactccagAAATTTCCAAGGAAACTATATTTCTTACATTGATGGAAATGTATGGAAAG	E	E	32	14	18
BPTF-LRRC37A2	BPTF	LRRC37A2	17	67826337	+	17	46548312	+	ENSG00000171634	ENSG00000238083	intra-chromosomal	ctgcacggaaagcagcttcaggagccatagtacctacagcagcactccagCTGAAGAAGCATCGGTAGGGAATCCAGAAGGAGCGTTCATGAAGGTGTTA	E	E	12	3	9
BPTF-LRRC37A3	BPTF	LRRC37A3	17	67826337	+	17	64892600	-	ENSG00000171634	ENSG00000176809	intra-chromosomal	ctgcacggaaagcagcttcaggagccatagtacctacagcagcactccagAAATTTCCAAGGAAACTATATTTCTTACATTGATGGAAATGTATGGAAAG	E	E	21	8	13
BPTF-LRRC37A3	BPTF	LRRC37A3	17	67826337	+	17	64898459	-	ENSG00000171634	ENSG00000176809	intra-chromosomal	ctgcacggaaagcagcttcaggagccatagtacctacagcagcactccagGCTGAAGTGCAATGTTGTGATCTCGGCTCACTGCAACCTCTGCCTCCCAG	E	E	7	4	3
BPTF-LRRC37A	BPTF	LRRC37A	17	67826337	+	17	46299794	+	ENSG00000171634	ENSG00000176681	intra-chromosomal	ctgcacggaaagcagcttcaggagccatagtacctacagcagcactccagAAATTTCCAAGGAAACTATATTTCTTACATTGATGGAAATGTATGGAAAG	E	E	19	4	15
BPTF-LRRC37B	BPTF	LRRC37B	17	67826337	+	17	32024711	+	ENSG00000171634	ENSG00000185158	intra-chromosomal	ctgcacggaaagcagcttcaggagccatagtacctacagcagcactccagAAATTTCCAAGGAAACTATATTTCATACCTTGATGGAAATGTATGGAAAG	E	E	16	8	8
BRCA1-RPLP1	BRCA1	RPLP1	17	43125385	-	15	69452818	+	ENSG00000012048	ENSG00000137818	inter-chromosomal	ggtttccgtggcaacggaaaagcgcgggaattacagataaattaaaactgCCCCTTTCCTCAGCTGCCGCCAAGGTGCTCGGTCCTTCCGAGGAAGCTAA	M	E	7	1	6
BRK1-MTIF3	BRK1	MTIF3	3	10115819	+	13	27441065	-	ENSG00000254999	ENSG00000122033	inter-chromosomal	gataatcaccagcagcatcaagaaaatcgcagactttctcaactcgttcgGAAGACAATGAGGATGAAGACCTTTATGGTGATCCACTTCCACTTAATAA	E	M	27	4	23
BSDC1-FAM229A	BSDC1	FAM229A	1	32368447	-	1	32364209	-	ENSG00000160058	ENSG00000225828	Read-Through	ctgaagaggaggtgcagatggcactttccaaagtggatgcctccggggagGCCGGAGGATCATATCGGGTTCCAGGAGCCTCTTGAGCAGGTCCTGGCAA	E	M	5	1	4
BST1-SLX4IP	BST1	SLX4IP	4	15722936	+	20	10626223	+	ENSG00000109743	ENSG00000149346	inter-chromosomal	cttacagtgcgtggaccacagcacccatcctgactgtgccttaaagtcggACGGGTTTTCACCGTGTTGGCCAGGGTGGTCTCGATCTCCTGACTCGTGA	E	M	5	1	4
C10orf54-C10orf105	C10orf54	C10orf105	10	71750122	-	10	71716342	-	ENSG00000107738	ENSG00000214688	Read-Through	tctcctgcttgtgggcatgccctggctttgtttttatacacataggcaagGAGCCATGAGCACAGAGGGCCCCAGCCTCGCCAGCTCCCCAGCCATCAGC	M	E	45	24	21
C10orf54-C10orf105	C10orf54	C10orf105	10	71750474	-	10	71716342	-	ENSG00000107738	ENSG00000214688	Read-Through	ccacccactggagatggtgctgagggaggtgggtggggccttctgggaagGAGCCATGAGCACAGAGGGCCCCAGCCTCGCCAGCTCCCCAGCCATCAGC	M	E	10	3	7
C10orf54-C10orf105	C10orf54	C10orf105	10	71750667	-	10	71716342	-	ENSG00000107738	ENSG00000214688	Read-Through	ccttccccagctgcctcctaccagcagtttctctgaagatctgtcaacagGAGCCATGAGCACAGAGGGCCCCAGCCTCGCCAGCTCCCCAGCCATCAGC	M	E	5	2	3
C14orf159-FAM179B	C14orf159	FAM179B	14	91225631	+	14	45022908	+	ENSG00000133943	ENSG00000198718	intra-chromosomal	caatttggatatgccaaaaagaggccataaagggcttcctttaagtgaaaAGGTGTTCCCTCGGAAGTTAGGAATTCCCTTTCTCTCCATATTGCTGCGT	E	E	42	15	27
C15orf57-CBX3	C15orf57	CBX3	15	40561981	-	7	26201745	+	ENSG00000128891	ENSG00000122565	inter-chromosomal	agattcattctgcctcttgttagccattttattttaaaaatatttcctgaCTTCGGATGTGGCTTGAGCTGTAGGCGCGGAGGGCCGGAGACGCTGCAGA	E	M	16	7	9
C15orf57-CBX3	C15orf57	CBX3	15	40562772	-	7	26201769	+	ENSG00000128891	ENSG00000122565	inter-chromosomal	aaagccttgggctcccttgcaggattcagaagtgtatttagcatctctagGCGCGGAGGGCCGGAGACGCTGCAGACCCGCGACCCGGAGCAGCTCGGAG	E	M	14	10	4
C16orf72-PHAX	C16orf72	PHAX	16	9103259	+	5	126625890	+	ENSG00000182831	ENSG00000164902	inter-chromosomal	atctgtagagactgatttgcaacccttccgggaagccatagctctgcatgTTTCGCCATGTTGTCCAGGCTGGTCTCGAACTCCTGGCCTAATGATCTGC	E	M	5	1	4
C17orf107-CHRNE	C17orf107	CHRNE	17	4902932	+	17	4903074	-	ENSG00000205710	ENSG00000108556	intra-chromosomal	cctaaaccaattatgctgtgcctgggaacgaaatactgtgtctaagtctcCACGCAGCAGGATGGCAAGGGCTCCGCTTGGGGTCCTGCTCCTCTTGGGG	E	E	14	4	10
C17orf99-SYNGR2	C17orf99	SYNGR2	17	78146911	+	17	78170817	+	ENSG00000187997	ENSG00000108639	Read-Through	ctgcttggccgtgctggctgccagcagcttctccaaggcacgggaggaagGTCTTCGCCTTGATCGTGTTCTCCTGCATCTATGGTGAGGGCTACAGCAA	E	E	6	2	4
C19orf25-NDE1	C19orf25	NDE1	19	1478774	-	16	15651953	+	ENSG00000119559	ENSG00000072864	inter-chromosomal	gcggggtgcgccggcagaggatccagtgttcaccatcctggccccggaagGCTGGAGTGCAGTGGCATGATCTCGACTCACTGCAACCTCAGTCCTCCGG	E	M	21	9	12
C19orf38-FAM221A	C19orf38	FAM221A	19	10858343	+	7	23688657	+	ENSG00000214212	ENSG00000188732	inter-chromosomal	gttgccctggtggtcagaaaagttaaactcagaaatttacagaagaaaagATGGAGTTTCGCTCTTGTTGCCCAGGGTGGAGTGCAATGGTACGATCTGG	E	M	14	2	12
C1RL-LBHD1	C1RL	LBHD1	12	7098295	-	11	62671113	-	ENSG00000139178	ENSG00000162194	inter-chromosomal	agcccaccatttttgagatccacgcttttgaatgaaagcattgccttcttTTTGTTTGTTTTTGGAGACAAGGTCTCGCTCTGTCGCCCAGGGCTGGAGT	E	M	19	9	10
C1RL-LBHD1	C1RL	LBHD1	12	7098295	-	11	62671115	-	ENSG00000139178	ENSG00000162194	inter-chromosomal	agcccaccatttttgagatccacgcttttgaatgaaagcattgccttcttGTTTTGTTTGTTTTTGGAGACAAGGTCTCGCTCTGTCGCCCAGGGCTGGA	E	M	5	2	3
C1orf112-PTPRS	C1orf112	PTPRS	1	169662450	+	19	5159105	-	ENSG00000000460	ENSG00000105426	inter-chromosomal	attccgggcacattttggtgaccacgaagggactatcacctattgccaagGGATTGAGGCCATCAAGCTACAGATGATCTTACAAATGGAACCCCAAATG	M	E	18	8	10
C21orf59-TCP10L	C21orf59	TCP10L	21	32603161	-	21	32582415	-	ENSG00000159079	ENSG00000242220	Read-Through	actacgtggggaagaatgaaaaaaccaaaattatcgccaagattcagcaaCCATTACAGCAGCAGATCATCAGACTCCACCAAGAGCTTGGGAGACAGAA	E	E	7	4	3
C2orf68-FEM1A	C2orf68	FEM1A	2	85610220	-	19	4799226	+	ENSG00000168887	ENSG00000141965	inter-chromosomal	gccgaggtgggcggatcccttgaggccaggagttcgaaattaacctggacAACATGGTGAAACCCTATCTATTCTAAAAATACAAAAAATTAGCCAGGCA	E	M	25	7	18
C4orf46-ATP7A	C4orf46	ATP7A	4	158669693	-	X	77971621	+	ENSG00000205208	ENSG00000165240	inter-chromosomal	tgaagccacatctgcagtatcagctcaagtggaagaacttgccttcaaatGAATGTAATGAGGAAATCAAAATGGATCCAAGTATGGGTGTGAATTCTGT	M	E	5	3	2
C5AR2-DHX34	C5AR2	DHX34	19	47341831	+	19	47352754	+	ENSG00000134830	ENSG00000134815	Read-Through	gccatgacctggtctcggagatggaggtgtaggctggagagacattgtggAATCCAGGGCCTGAAAACCCAGAATGAACTTGTGTCCATCCCAGAGATCA	M	E	363	139	224
C6orf163-SMIM8	C6orf163	SMIM8	6	87356504	+	6	87371594	+	ENSG00000203872	ENSG00000111850	Read-Through	gggctgaagaaagacacatcgcccaggaagcaatccaggcccagaaaaggAACTTTCCATCTTACCTACTTTTTGGACTTTAAGACCATAAAGGACTTCC	E	E	7	5	2
C8orf58-CCAR2	C8orf58	CCAR2	8	22604152	+	8	22605736	+	ENSG00000241852	ENSG00000158941	Read-Through	tgttatgaggataaagtgagattaaactgcctcaaagtgctttgtaaaccCCTTTTCCCCACGACTCTGAAAGAGGACAGCGTTCCCAATGTCCCAGTTT	E	E	5	1	4
C8orf59-UAP1L1	C8orf59	UAP1L1	8	85218626	-	9	137084427	+	ENSG00000176731	ENSG00000197355	inter-chromosomal	atttgtagtagagacagggtttcaccatggtgaggctggtctctgccttcGCCTCCCAAAGTGCTGGGATTATAGGTGTGAGCCACCGCGCCGGGCCGGT	E	M	17	4	13
CABP7-ORAI2	CABP7	ORAI2	22	29731839	+	7	102448126	+	ENSG00000100314	ENSG00000160991	inter-chromosomal	aaaatatataaatgcataaaaaaatcctggaagacacagcaaaatgttaaCCAAATGAGTGCCCTCCTTGTTATGACACCAAGTGACTACAAGGGAGGCA	E	M	6	3	3
CAMK2G-NDST2	CAMK2G	NDST2	10	73815004	-	10	73810904	-	ENSG00000148660	ENSG00000166507	Read-Through	tatcactgctcaggggcccctgccgcaccgctgcagtgagctcagccacaGGTATGAAGCTAAAATGCAGCGGCTAAGAACGCGGCTCTGGAGCTTGACA	E	E	7	1	6
CAMTA2-SPAG7	CAMTA2	SPAG7	17	4967992	-	17	4967872	-	ENSG00000108509	ENSG00000091640	Read-Through	catgggcttggtttatacgaattgccattaaacatcgctgcaccagccagGTTTCCGGCCTTAAAGGCATTCCGCCCTTCCCTTTAAGACGCACCGCCCC	E	E	50	16	34
CAPG-ELMOD3	CAPG	ELMOD3	2	85394748	-	2	85391238	+	ENSG00000042493	ENSG00000115459	intra-chromosomal	atgttcaataaaggagacaagtgctttcccagctcttttcctgcaccaccTATCCCACTGGGAGTGAATGGATCATGAGGTGGGATGGCCCCATCTGGAT	E	M	5	2	3
CARD14-SGSH	CARD14	SGSH	17	80205652	+	17	80209361	-	ENSG00000141527	ENSG00000181523	intra-chromosomal	ggggccgctgctgggtgacccgccatgctgtggagtccctcatggaaaagGGGGTGGGCTGGAGGAGGCCACAGGCCAGCTATTGTAAAAGCTTTTTATT	E	M	10	4	6
CARS2-CLK3	CARS2	CLK3	13	110641412	-	15	74599267	+	ENSG00000134905	ENSG00000179335	inter-chromosomal	cttcctgtcggggctgctaggtcagcattaaagtaaggcaaccaacagtgTCCAAGTCCAGCGATCCCGGGAGGGGGCCCACTGGTCCAGTACGGCTCAG	E	M	6	3	3
CASC3-GPR4	CASC3	GPR4	17	40164166	+	19	45590344	-	ENSG00000108349	ENSG00000177464	inter-chromosomal	gaattggagtccggggcagccttctttcctgcaaccacgggaacttcgagGCTGATCTTGAACTCCTGGGCTCAAGAGATCCTCCTGCCTTGGCCTCCCA	E	M	5	1	4
CCDC125-CPPED1	CCDC125	CPPED1	5	69280175	-	16	12660214	-	ENSG00000183323	ENSG00000103381	inter-chromosomal	aattacaatgtgaatgctgaggtttattgtgttggctgtatggtcatgagGCCTCTCTAGAAACTGGCTTCTTGTCATCATTTCAACATCCACTCAAACG	E	M	15	8	7
CCDC125-FUT10	CCDC125	FUT10	5	69280175	-	8	33452349	-	ENSG00000183323	ENSG00000172728	inter-chromosomal	aattacaatgtgaatgctgaggtttattgtgttggctgtatggtcatgagANTGGAATACTATGCAATGATGAAAATGACTAGAGCTGTGAGCATGTAAC	E	M	9	1	8
CCDC125-PBX1	CCDC125	PBX1	5	69280175	-	1	164815506	+	ENSG00000183323	ENSG00000185630	inter-chromosomal	aattacaatgtgaatgctgaggtttattgtgttggctgtatggtcatgagANNCTGCTATGAGGAAATGCCTGAGACTGGGTAATTTCTAAAGGAAAGAG	E	M	18	8	10
CCDC127-ZNF585A	CCDC127	ZNF585A	5	196871	-	19	37107104	-	ENSG00000164366	ENSG00000196967	inter-chromosomal	ggtccttggtatgctgagcgccggtcccctgggcccactgttgtttctctANNCATCTGTCTCCTGCTCGTCCCTGGGCAATAGAATGTCTCAGTGTAAA	E	M	18	8	10
CCDC137-ZNF585A	CCDC137	ZNF585A	17	81673832	+	19	37107695	-	ENSG00000185298	ENSG00000196967	inter-chromosomal	cgcctctgcccggccgctgtgcaaccttccaagtgtgaagtgacagccttTCTGCAGGTGTACCCAACAGCTCCAAAGAGACAGCGACCATCGAGAACGG	M	E	33	14	19
CCDC146-RASA4B	CCDC146	RASA4B	7	77167823	+	7	102495391	-	ENSG00000135205	ENSG00000170667	intra-chromosomal	gagcggtttgttgatttatctgaaactccagctttcatttttctgcatgaGGTGGCCGGGATGCAGTACCTGCACGGCGTCCTGGGCCCCATCATCAACA	E	E	21	9	12
CCDC146-RASA4	CCDC146	RASA4	7	77167823	+	7	102594560	-	ENSG00000135205	ENSG00000105808	intra-chromosomal	gagcggtttgttgatttatctgaaactccagctttcatttttctgcatgaGGTGGCCGGGATGCAGTACCTGCACGGCGTCCTGGGCCCCATCATCAACA	E	E	5	2	3
CCDC88C-NAP1L1	CCDC88C	NAP1L1	14	91408659	-	12	76049767	-	ENSG00000015133	ENSG00000187109	inter-chromosomal	gcattcagaatttgaccatcttggtgagaaacattaagacctactaccagTGATGATTATGATGAAGAAGGTGAAGAAGCGGATGAGGTAATGTTTACCA	E	M	20	6	14
CCL22-CLEC4A	CCL22	CLEC4A	16	57364945	+	12	8129264	+	ENSG00000102962	ENSG00000111729	inter-chromosomal	gggttcaagcgattctcccaccccagcctcccaagtagctgggattacagTTTTCTTTCAAAAATATTCTCAGCTTCTTGAAAAAAAGACTACAAAAGAG	M	E	11	2	9
CCPG1-YBX3	CCPG1	YBX3	15	55340039	-	12	10713300	-	ENSG00000260916	ENSG00000060138	inter-chromosomal	taaaactagatttttgagattcaaagtgagaatcaaacttatattttggcGGAGTTCCTGTGGAAGGGAGTCGTTACGCTGCAGATCGGCGCCGTTACAG	E	M	25	13	12
CCPG1-YBX3	CCPG1	YBX3	15	55340039	-	12	10713301	-	ENSG00000260916	ENSG00000060138	inter-chromosomal	taaaactagatttttgagattcaaagtgagaatcaaacttatattttggcTGGAGTTCCTGTGGAAGGGAGTCGTTACGCTGCAGATCGGCGCCGTTACA	E	M	8	3	5
CCR4-FBXW2	CCR4	FBXW2	3	32956349	+	9	120762615	-	ENSG00000183813	ENSG00000119402	inter-chromosomal	atcattttgaagtgcctgctatcaattgaaataaaaacaatcaactaaaaGNAGTTGATAGAAATTAATGGTGAATTTCAAGGACAGATATCATTAATAT	E	M	11	0	11
CCZ1-DAPL1	CCZ1	DAPL1	7	5901704	+	2	158862406	+	ENSG00000122674	ENSG00000163331	inter-chromosomal	aggacaaggtttatagctcggtgctgcggcagtgctacagcatgtacaagAAGCTCAGAGGATCCAGAACGGCTGTTCCTGTCCATGTGCCTGGTCACGG	E	M	11	3	8
CD163-FRK	CD163	FRK	12	7479860	-	6	115935826	-	ENSG00000177575	ENSG00000111816	inter-chromosomal	ccattctgagccacactgaaaaggaaaatgggaatttataacccagtgagAGTTGCCCTGCCCAGAGAGGAGGAATCTAGAGAGGCAGTCTGGCCAGAGT	E	M	23	11	12
CD53-HBA1	CD53	HBA1	1	110899928	+	16	176680	+	ENSG00000143119	ENSG00000206172	inter-chromosomal	atgtactattttactcttcaataaataaaagtttattatctcaatcacaaACTCTTCTGGTCCCCACAGACTCAGAGAGAACCCACCATGGTGCTGTCTC	E	E	5	2	3
CD53-HBA2	CD53	HBA2	1	110899928	+	16	172847	+	ENSG00000143119	ENSG00000188536	inter-chromosomal	atgtactattttactcttcaataaataaaagtttattatctcaatcacaaCATAAANCCTGGCGCGCTCGCGGGCCGGCACTCTTCTGGTCCCCACAGAC	E	E	7	3	4
CD55-SOGA1	CD55	SOGA1	1	207340508	+	20	36781749	-	ENSG00000196352	ENSG00000149639	inter-chromosomal	gggttcaagcgatccttccacttcagcctcccaagtagctggtactacagTAAGTTTTTTTAGATTTATTTTTTATTTTATTTATTTATTTATTTATTAT	E	M	25	12	13
CD68-MPDU1	CD68	MPDU1	17	7582113	+	17	7583647	+	ENSG00000129226	ENSG00000129255	Read-Through	ggggttttccttgtcctgccaggattaaaagccatgagtttcttgtcacaAAGCTTTACAATTCCAACAGCGCGTCCAAAACGTGGTCCCTGACTGAGAC	E	E	8	2	6
CD74-HBA2	CD74	HBA2	5	150401637	-	16	172847	+	ENSG00000019582	ENSG00000188536	inter-chromosomal	agctttcagggccatggttcacattagaataaaaggtagtaattagaacaCATAAACCCTGGCGCGCTCGCGGGCCGGCACTCTTCTGGTCCCCACAGAC	E	E	6	3	3
CDCA8-UQCRC2	CDCA8	UQCRC2	1	37708540	+	16	21980263	+	ENSG00000134690	ENSG00000140740	inter-chromosomal	attcaggaattcagacgtgctagtcccacaccagttaggtagagctgtctCACTCAAATCTGTAGCAGCATATGGACCCACAAATGGAGGCCAAAGTGGG	M	E	11	4	7
CELA1-BIN2	CELA1	BIN2	12	51329684	-	12	51313903	-	ENSG00000139610	ENSG00000110934	Read-Through	agcctacagtcttcacccaggtctctgcttacatctcctggataaataatGTGCTGCAGAAATTGGGGAAAGCTGTAGAAACCAAAGATGAACGATTTGA	E	E	5	1	4
CELF2-NFAT5	CELF2	NFAT5	10	11257874	+	16	69700999	+	ENSG00000048740	ENSG00000102908	inter-chromosomal	agatagaagaatgccggatcctccggggacctgatgggctgagtcgaggcGCAGTGTGCGATCTCAGCTCACTGCAGCCTCCACCTCCCAGGTTCAAGCG	E	M	8	4	4
CEP85-SH3BGRL3	CEP85	SH3BGRL3	1	26279038	+	1	26279176	+	ENSG00000130695	ENSG00000142669	Read-Through	cgttctatagaaccagatctcttcccactcactttctcttgggcaaacctCCTGGACCAGGGGGACATCTGAGAAGCATGATGTTGAGTGCCAGACAGCT	E	E	9	5	4
CFAP45-VSIG8	CFAP45	VSIG8	1	159872944	-	1	159858912	-	ENSG00000213085	ENSG00000243284	Read-Through	cgccgtgagcgcatcgatgagatcaagaggaaaaagcttgaagagctgagCACTGCTGTCTGCTGTGCGGATCAACGGGGATGGACAGGAGGTCCTGTAC	E	E	35	15	20
CFLAR-C22orf39	CFLAR	C22orf39	2	201176687	+	22	19442079	-	ENSG00000003402	ENSG00000242259	inter-chromosomal	gtttatcttaccttttttgagcagcattaaaactgttttactcagaccaaGTGGCTCACGGCTGTTATCCCAGCACTTTGGGAGGCTGAGGTGGGAGGAT	E	M	33	17	16
CFLAR-C22orf39	CFLAR	C22orf39	2	201176688	+	22	19442353	-	ENSG00000003402	ENSG00000242259	inter-chromosomal	tttatcttaccttttttgagcagcattaaaactgttttactcagaccaagTGCCTCTGTAGTGTGACTATCATGTTTTGCCTCCTCCTTCACTACTCAAG	E	M	5	1	4
CFLAR-MTFMT	CFLAR	MTFMT	2	201149837	+	15	65002933	-	ENSG00000003402	ENSG00000103707	inter-chromosomal	agcccctaggaatctgcctgataatcgattgcattggcaatgagacaggtTGGAATCCAGTGGCACTATCTCAGCTCACTGCAACCTCCGCCTCCCAGGT	E	M	7	2	5
CFLAR-TATDN3	CFLAR	TATDN3	2	201149837	+	1	212815571	+	ENSG00000003402	ENSG00000203705	inter-chromosomal	agcccctaggaatctgcctgataatcgattgcattggcaatgagacaggtTGGAGTGCAATGGCACGATCTTGGCTCACTGCAACCTCCACTTCCCAGGT	E	M	9	3	6
CGN-TEN1	CGN	TEN1	1	151515616	+	17	75986187	+	ENSG00000143375	ENSG00000257949	inter-chromosomal	gggctcaggtgatcctcctgcctcagcctcctaagtcgctgggactacagGAGCCCATGATGCTGCCCAAACCTGGGACCTATTACCTCCCCTGGGAGGT	E	E	8	3	5
CHCHD2-PHKG1	CHCHD2	PHKG1	7	56102867	-	7	56088975	-	ENSG00000106153	ENSG00000164776	Read-Through	gctctgtgagggtttcaatgaggtgctgaaacagtgccgacttgcaaacgAGCCACCCAGAGTTCCCTCACTGAAGATCTGAGCATGACCCGGGACGAGG	E	E	12	2	10
CHCHD5-FRK	CHCHD5	FRK	2	112586367	+	6	115936249	-	ENSG00000125611	ENSG00000111816	inter-chromosomal	cagtgcgctgagcaggtgcagccgccacgctcacctgcaactgtggaggcCCCTCTGCTGCAGGTCTGCTGGAGTTTGCTGGAGGTCCACTCCAGATGCT	E	M	6	4	2
CHD4-FKRP	CHD4	FKRP	12	6581042	-	19	46748743	+	ENSG00000111642	ENSG00000181027	inter-chromosomal	cagaggtgaaggagagaacagaggaacctatggagacagagcccaaaggtTTTTTTTTGTTTGTTTGTTTGTTTTGAGACAGGGTCTCACCCAGGCTAGA	E	M	7	3	4
CHMP1A-CFAP74	CHMP1A	CFAP74	16	89649351	-	1	1954755	-	ENSG00000131165	ENSG00000142609	inter-chromosomal	gcgtagacgcagtggcctccaaggtgcagacagctgtgactatgaaggggGCTGGAGTGCAGTGGTGCAGTCACAGCTCACTGCAGCCTCGACCTCCCGG	E	M	5	2	3
CHP1-IGF2R	CHP1	IGF2R	15	41256975	+	6	160096439	+	ENSG00000187446	ENSG00000197081	inter-chromosomal	cactgggggaccggatcatcaatgccttctttccagagggagaggaccagACGGCGATCTCGATGTCGTGTTTGCCTCTTCCTCTAAGTGCGGAAAGGAT	M	E	29	9	20
CHUK-ERLIN1	CHUK	ERLIN1	10	100190869	-	10	100186442	-	ENSG00000213341	ENSG00000107566	Read-Through	taagcactattattcatgaggcaaatgaggaacagggcaatagtatgatgCACTTTATTTGCAACAAGTTTAGTTGCTCCTGAAGGGCAGGATCTCTGCC	E	M	7	3	4
CIAO1-AKIP1	CIAO1	AKIP1	2	96273349	+	11	8919565	+	ENSG00000144021	ENSG00000166452	inter-chromosomal	tggattttaatgtattaacaatataagagtgcattaagttttcggagtctAATCCTGTTTTTAGTGCTGACTGGGTCAGCCTTCCGGGAACTGGAGTCTG	E	M	5	2	3
CIAO1-CYTH2	CIAO1	CYTH2	2	96273349	+	19	48476375	+	ENSG00000144021	ENSG00000105443	inter-chromosomal	tggattttaatgtattaacaatataagagtgcattaagttttcggagtctAGCCTGGGCAACAGAGCGAGACCCCGTCTCTATAAAATAAAACATGCAAA	E	M	61	18	43
CIAO1-IRGQ	CIAO1	IRGQ	2	96273349	+	19	43585680	-	ENSG00000144021	ENSG00000167378	inter-chromosomal	tggattttaatgtattaacaatataagagtgcattaagttttcggagtctTAATGACCCCAACTGGGCCAGCCTTTCTGTAGCCATGCCCTTGGATTGTT	E	M	11	3	8
CIAO1-SIK2	CIAO1	SIK2	2	96273349	+	11	111728347	+	ENSG00000144021	ENSG00000170145	inter-chromosomal	tggattttaatgtattaacaatataagagtgcattaagttttcggagtctGGCGTGATTTCAGCTCACTGCAACCTCCACCTCCTGGGTTCAAGCCATTC	E	M	46	13	33
CIAO1-SNX29	CIAO1	SNX29	2	96273349	+	16	12051988	+	ENSG00000144021	ENSG00000048471	inter-chromosomal	tggattttaatgtattaacaatataagagtgcattaagttttcggagtctACCGCTCCTCTGTCAATATCATGTCCGCCTTTGAAAGCCCCTTCGGGCCT	E	M	13	2	11
CIAO1-STAT6	CIAO1	STAT6	2	96273349	+	12	57104130	-	ENSG00000144021	ENSG00000166888	inter-chromosomal	tggattttaatgtattaacaatataagagtgcattaagttttcggagtctGATAAGGACATTGAGACAGAGAGTTTAAGTAGTTTGTCCCAGTCACACAG	E	M	53	22	31
CIAO1-STAT6	CIAO1	STAT6	2	96273349	+	12	57104134	-	ENSG00000144021	ENSG00000166888	inter-chromosomal	tggattttaatgtattaacaatataagagtgcattaagttttcggagtctTATAGATAAGGACATTGAGACAGAGAGTTTAAGTAGTTTGTCCCAGTCAC	E	M	7	2	5
CIAO1-STAT6	CIAO1	STAT6	2	96273349	+	12	57104135	-	ENSG00000144021	ENSG00000166888	inter-chromosomal	tggattttaatgtattaacaatataagagtgcattaagttttcggagtctTTATAGATAAGGACATTGAGACAGAGAGTTTAAGTAGTTTGTCCCAGTCA	E	M	21	9	12
CIAO1-STAT6	CIAO1	STAT6	2	96273349	+	12	57104136	-	ENSG00000144021	ENSG00000166888	inter-chromosomal	tggattttaatgtattaacaatataagagtgcattaagttttcggagtctTTTATAGATAAGGACATTGAGACAGAGAGTTTAAGTAGTTTGTCCCAGTC	E	M	12	3	9
CIAO1-STAT6	CIAO1	STAT6	2	96273349	+	12	57104137	-	ENSG00000144021	ENSG00000166888	inter-chromosomal	tggattttaatgtattaacaatataagagtgcattaagttttcggagtctTTTTATAGATAAGGACATTGAGACAGAGAGTTTAAGTAGTTTGTCCCAGT	E	M	26	12	14
CIAO1-STAT6	CIAO1	STAT6	2	96273349	+	12	57104138	-	ENSG00000144021	ENSG00000166888	inter-chromosomal	tggattttaatgtattaacaatataagagtgcattaagttttcggagtctATTTTATAGATAAGGACATTGAGACAGAGAGTTTAAGTAGTTTGTCCCAG	E	M	42	15	27
CIAO1-STAT6	CIAO1	STAT6	2	96273349	+	12	57104139	-	ENSG00000144021	ENSG00000166888	inter-chromosomal	tggattttaatgtattaacaatataagagtgcattaagttttcggagtctCATTTTATAGATAAGGACATTGAGACAGAGAGTTTAAGTAGTTTGTCCCA	E	M	11	3	8
CIAO1-STAT6	CIAO1	STAT6	2	96273349	+	12	57104142	-	ENSG00000144021	ENSG00000166888	inter-chromosomal	tggattttaatgtattaacaatataagagtgcattaagttttcggagtctCCTCATTTTATAGATAAGGACATTGAGACAGAGAGTTTAAGTAGTTTGTC	E	M	7	5	2
CIAO1-UGGT1	CIAO1	UGGT1	2	96273349	+	2	128191341	+	ENSG00000144021	ENSG00000136731	intra-chromosomal	tggattttaatgtattaacaatataagagtgcattaagttttcggagtctCTTTTGACTTTGCTTTTATAATTCTGTTAAAAATTGAGGAGGGGATTAAT	E	M	67	22	45
CIAO1-UGGT1	CIAO1	UGGT1	2	96273349	+	2	128191342	+	ENSG00000144021	ENSG00000136731	intra-chromosomal	tggattttaatgtattaacaatataagagtgcattaagttttcggagtctTTTTGACTTTGCTTTTATAATTCTGTTAAAAATTGAGGAGGGGATTAATG	E	M	40	14	26
CIAO1-UGGT1	CIAO1	UGGT1	2	96273349	+	2	128191343	+	ENSG00000144021	ENSG00000136731	intra-chromosomal	tggattttaatgtattaacaatataagagtgcattaagttttcggagtctTTTGACTTTGCTTTTATAATTCTGTTAAAAATTGAGGAGGGGATTAATGA	E	M	8	1	7
CIAO1-ZYG11B	CIAO1	ZYG11B	2	96273349	+	1	52824069	+	ENSG00000144021	ENSG00000162378	inter-chromosomal	tggattttaatgtattaacaatataagagtgcattaagttttcggagtctGGAGGTTGCAGTGAGCTAAGATCGTGCCACTGCACTCCAGCCTGGACAAC	E	M	13	7	6
CIRBP-C19orf24	CIRBP	C19orf24	19	1274440	+	19	1277183	+	ENSG00000099622	ENSG00000228300	Read-Through	acctggaacaagagctggaggcagccgcttgcccaggaggcttgtcccctGTTGAAGAAGCCTCAGCGGAGGCGATACGGCCTCCTCGCCAACACTGAGG	E	E	53	20	33
CLN3-NPIPB7	CLN3	NPIPB7	16	28477464	-	16	28466902	-	ENSG00000188603	ENSG00000233232	Read-Through	ctcgggatcctcaggacgcaggtcacattcacctgtgggcagagggacagGTTATCAATAGTCTGGCTGTCTATCGTCATCGTGAGACTGACTTTGGTGT	E	E	31	11	20
CLN6-CALML4	CLN6	CALML4	15	68218536	-	15	68197628	-	ENSG00000128973	ENSG00000129007	Read-Through	acttcacactgcagaactgggttctggactttgggcgtcccattgccatgACGGAAATGGAGAGCTGGATTTCTCCACTTTTCTGACCATTATGCACATG	E	E	13	6	7
CLN6-CALML4	CLN6	CALML4	15	68229502	-	15	68197628	-	ENSG00000128973	ENSG00000129007	Read-Through	gcgacgggcggcccaggcgcgcagctgggcgcctccttcctgcaggccagACGGAAATGGAGAGCTGGATTTCTCCACTTTTCTGACCATTATGCACATG	E	E	10	5	5
CLUH-PTCD2	CLUH	PTCD2	17	2691553	-	5	72320832	+	ENSG00000132361	ENSG00000049883	inter-chromosomal	cctccgccccactcgagtgtctcccggttgggggttttttgtgagtcggaGTCTTGCTCTGTCGCCCAAGCTGGAGTGCGGTGGCGCGATCTCGGCTCAC	E	M	16	7	9
CNEP1R1-SOD2	CNEP1R1	SOD2	16	50034668	+	6	159670255	-	ENSG00000205423	ENSG00000112096	inter-chromosomal	gactgggcatggtggctcatgcctctaatcccagcattttgggaagctgaGCAGGAGGATCTCTTGAGTCCAGGAGTTTGAGACCAGCCTGGGCAACAAA	E	M	36	12	24
CNGA4-HLX	CNGA4	HLX	11	6244429	+	1	220882980	+	ENSG00000132259	ENSG00000136630	inter-chromosomal	agccaggagggacccccaggtccagagtgaccccatccccatccccaggaAAGAGCATTTCAGCAGGTTCTGCCTATTTGAATTTTTTCAAGACAATAGG	E	M	6	5	1
CNN2-MED16	CNN2	MED16	19	1032696	+	19	877180	-	ENSG00000064666	ENSG00000175221	intra-chromosomal	gtgggaacatgacgcaggtgcaggtgtctcttctcgccctggcggggaagCTGAGCGTGCTCCGCCTCTCACCTTCCATGGGCCACCCGCTGGAGGTGGG	E	E	5	1	4
CNNM3-DBR1	CNNM3	DBR1	2	96833911	+	3	138174630	-	ENSG00000168763	ENSG00000138231	inter-chromosomal	gagagcaagcccgggttggaaacagatgctttaaaatcctctctccagaaCCNNAGTATCGTCACATGCAAACCTTCTACAGGTATTACTCTGGAGAGAA	E	M	5	1	4
CNNM3-PNPO	CNNM3	PNPO	2	96833911	+	17	47947244	+	ENSG00000168763	ENSG00000108439	inter-chromosomal	gagagcaagcccgggttggaaacagatgctttaaaatcctctctccagaaAGTCATTAAAGCCAAGTCATTCATAGCAGCCAGGAAACAATAGGAACCAA	E	M	7	2	5
CNNM3-SEC62	CNNM3	SEC62	2	96833911	+	3	169997169	+	ENSG00000168763	ENSG00000008952	inter-chromosomal	gagagcaagcccgggttggaaacagatgctttaaaatcctctctccagaaCCAATGCGTTTATTTCATTTGTCCAACCTAGCACAGAGATCCTTTGATAC	E	M	9	3	6
CNNM3-SEC62	CNNM3	SEC62	2	96833912	+	3	169997462	+	ENSG00000168763	ENSG00000008952	inter-chromosomal	agagcaagcccgggttggaaacagatgctttaaaatcctctctccagaacTTTTTTGTTTGTTTGTTTGTTTGAGATGGAGTCTCACTCTGTCACCCAGG	E	M	36	8	28
CNOT1-SCLY	CNOT1	SCLY	16	58523370	-	2	238095763	+	ENSG00000125107	ENSG00000132330	inter-chromosomal	tacctttttgcagaggccaatacggaagccatccaagaacagatcacaagGGTCTCACTCTGTCGTCACCCAGGCTGGAGTGCTGTGGCGCAATCACAGC	E	M	5	0	5
CNPY3-GNMT	CNPY3	GNMT	6	42938207	+	6	42962212	+	ENSG00000137161	ENSG00000124713	Read-Through	cctgactgaattcctctgcgccaaccacgtgctgaagggaaaagacaccaGGTGGACTCCATTATGCTGGTGGAAGAGGGCTTCAGTGTGACGAGTGTGG	E	E	8	1	7
COMMD3-BMI1-COMMD3	COMMD3-BMI1	COMMD3	10	22318306	+	10	22318653	+	ENSG00000269897	ENSG00000148444	Read-Through	tgcacggaatatcagaataataagaattccctagaaatcctactgggaagTATAGGCAGATCTCTCCCTCATATAACGGATGTTTCTTGGCGCTTGGAAT	E	E	15	7	8
COPA-TECPR1	COPA	TECPR1	1	160289273	-	7	98217036	-	ENSG00000122218	ENSG00000205356	inter-chromosomal	attgttctcatatttctcacactaaataaatctctatgagagcttcttgaGCAGCAGAGCCAGGATGGAGCCCTCCTGAGCTGGCATCTCAGACAGCACC	E	M	8	3	5
COPE-C16orf87	COPE	C16orf87	19	18910554	-	16	46801485	-	ENSG00000105669	ENSG00000155330	inter-chromosomal	tttcttatttatttatttagagatggagtctcactctgtcaccaggctggTGCAGTGGCACTGTCTCAGCTCACTGCAACCTCTGCCTCCTGGGTTCAAG	E	M	5	2	3
CORO1C-SELPLG	CORO1C	SELPLG	12	108647401	-	12	108624312	-	ENSG00000110880	ENSG00000110876	Read-Through	gagcgtatttccaagttagaacagcagatggcaaagatagcagcctgaagGTGCCATGCCTCTGCAACTCCTCCTGTTGCTGATCCTACTGGGCCCTGGC	E	E	5	2	3
COTL1-FAM117A	COTL1	FAM117A	16	84617501	-	17	49773439	-	ENSG00000103187	ENSG00000121104	inter-chromosomal	ccccggcgagcagggagcggagtaccagcacttcatccagcagtgcacagGCTGGAGTGCAGTGGTGTGATCTCGGCTCACTACAACTTCCGTCTCCCGG	E	M	9	4	5
COX17-POPDC2	COX17	POPDC2	3	119666919	-	3	119665323	-	ENSG00000138495	ENSG00000121577	Read-Through	ttggagaggataaggaaatcaccctgatccaatagctggtaacctgcgagGCATATCCTATCTCATGACTATGGTAACTTCAAGCATTACATCGTCACGC	E	E	36	8	28
CPPED1-GLMP	CPPED1	GLMP	16	12781185	-	1	156290825	-	ENSG00000103381	ENSG00000198715	inter-chromosomal	caaacccaaattcttcgttctgtgcggcgacctcatccacgccatgccagACAGAGTCTCTCTCTGTCACCCAGGCTGGAGTGCAGTGGTGCGATCTCAG	E	M	10	4	6
CPPED1-LIPG	CPPED1	LIPG	16	12781185	-	18	49594159	+	ENSG00000103381	ENSG00000101670	inter-chromosomal	caaacccaaattcttcgttctgtgcggcgacctcatccacgccatgccagGAGTCTTGCTCTGTAGCCCAGGCTGGAGTGCAGGGGCATGATCTTGGCCC	E	M	31	10	21
CREG1-CD247	CREG1	CD247	1	167529697	-	1	167440767	-	ENSG00000143162	ENSG00000198821	Read-Through	ctgagcctcaaatgagaactgcagccccagccaacactgatttcagccttAGGCACAGAGCTTTGGCCTGCTGGATCCCAAACTCTGCTACCTGCTGGAT	M	E	6	2	4
CRY2-MAPK8IP1	CRY2	MAPK8IP1	11	45872233	+	11	45898085	+	ENSG00000121671	ENSG00000121653	Read-Through	cgggtggcagagttgccaaccccagagctgccgagcaaggatgcctgagaGCTCACCCATGACATCAGCCTGGAGGAGTTTGAGGATGAAGACCTCTCGG	E	E	5	2	3
CRYBB2-SFT2D2	CRYBB2	SFT2D2	22	25231869	+	1	168247072	+	ENSG00000244752	ENSG00000213064	inter-chromosomal	ggaaccctccagacctcccagagagtgaataaagtgtgacttgcaacttgTCTTTTTTTTCAGATAGTCTCTTTTGTAGTACACTAGTCTTTTTCATTTT	E	M	5	2	3
CSF2RA-CAMK2G	CSF2RA	CAMK2G	X	1310382	+	10	73816757	-	ENSG00000198223	ENSG00000148660	inter-chromosomal	gcctgggcaacaagagcaaaactccatcacatttaaaaaaaaaaaaaaatGCCGGGCGCGGTGGCTTACGCCTGTAATCCCAACACTTTGGGAGGCTGAG	E	M	5	2	3
CSF2RA-CAMK2G	CSF2RA	CAMK2G	X	1310383	+	10	73816757	-	ENSG00000198223	ENSG00000148660	inter-chromosomal	cctgggcaacaagagcaaaactccatcacatttaaaaaaaaaaaaaaaatGCCGGGCGCGGTGGCTTACGCCTGTAATCCCAACACTTTGGGAGGCTGAG	E	M	10	6	4
CSF2RA-GABARAPL2	CSF2RA	GABARAPL2	X	1310076	+	16	75575608	+	ENSG00000198223	ENSG00000034713	inter-chromosomal	tctacaaaaaaggcaaaaattagctgggcgtggtggcttgtgcctgtagtCCCAGCTAATTTTTTGTATTTTTTAGTAGAGACGGGGTTTCACCGTTGTT	M	E	13	5	8
CSF2RA-GABARAPL2	CSF2RA	GABARAPL2	X	1310381	+	16	75566867	+	ENSG00000198223	ENSG00000034713	inter-chromosomal	agcctgggcaacaagagcaaaactccatcacatttaaaaaaaaaaaaaaaACTCGCTGGAACACAGATGCGTGGAGTCCGCGAAGATTCGAGCGAAATAT	E	M	11	3	8
CSF2RA-GABARAPL2	CSF2RA	GABARAPL2	X	1310381	+	16	75566871	+	ENSG00000198223	ENSG00000034713	inter-chromosomal	agcctgggcaacaagagcaaaactccatcacatttaaaaaaaaaaaaaaaGCTGGAACACAGATGCGTGGAGTCCGCGAAGATTCGAGCGAAATATCCCG	E	M	15	2	13
CST7-HBA1	CST7	HBA1	20	24959928	+	16	176680	+	ENSG00000077984	ENSG00000206172	inter-chromosomal	ggtagcacctcctaacagattaaatagatcacatttgcttctaaaattaaACTCTTCTGGTCCCCACAGACTCAGAGAGAACCCACCATGGTGCTGTCTC	E	E	5	3	2
CST7-HBA2	CST7	HBA2	20	24959928	+	16	172847	+	ENSG00000077984	ENSG00000188536	inter-chromosomal	ggtagcacctcctaacagattaaatagatcacatttgcttctaaaattaaCNNAAACCCTGGCGCGCTCGCGGGCCGGCACTCTTCTGGTCCCCACAGAC	E	E	18	7	11
CTDP1-PQLC1	CTDP1	PQLC1	18	79718016	+	18	79904183	-	ENSG00000060069	ENSG00000122490	intra-chromosomal	ccagcaccctccagctccctacccatccgccaggagccctcttccttcagCATCAAGATGGTGCTCATGTGGACCAGTGGTGACGCCTTCAAGACGGCCT	E	E	8	2	6
CTSC-RAB38	CTSC	RAB38	11	88300531	-	11	88149956	-	ENSG00000109861	ENSG00000123892	Read-Through	actggagaaatgttcatggtatcaattttgtcagtcctgttcgaaaccaaGGTCAAGAAAGATTTGGAAACATGACGAGGGTCTATTACCGAGAAGCTAT	E	E	59	23	36
CTSD-IFITM10	CTSD	IFITM10	11	1753803	-	11	1748119	-	ENSG00000117984	ENSG00000244242	Read-Through	agctgggaggcaaaggctacaagctgtccccagaggactacacgctcaagGCCCAGGGCCCCGGCCAGTGCCCAGCCCCGCTGGGAGACCCGGCCAGCAC	E	E	194	73	121
CTSS-HORMAD1	CTSS	HORMAD1	1	150747777	-	1	150719538	-	ENSG00000163131	ENSG00000143452	Read-Through	gttggctatggtgatcttaatgggaaagaatactggcttgtgaaaaacagGTTGAATTAAAGAAAATACTTTATCAGAAGAAGATGGCCACTGCCCAGTT	E	E	9	4	5
CTSZ-SLC25A43	CTSZ	SLC25A43	20	58997603	-	X	119453560	+	ENSG00000101160	ENSG00000077713	inter-chromosomal	tctgggagggagaagatgatggcagaaatctatgcaaatggtcccatcagGGTCTTGCTCTGTCACCCAGACTGGAGTACAATGACACAATCATAGCTCA	E	M	7	0	7
CXCR4-HBA2	CXCR4	HBA2	2	136114349	-	16	172847	+	ENSG00000121966	ENSG00000188536	inter-chromosomal	cagtgtacagtcttgtattaagttgttaataaaagtacatgttaaacttaCATAAACCCTGGCGCGCTCGCGGGCCGGCACTCTTCTGGTCCCCACAGAC	E	E	9	2	7
CYTIP-ERMN	CYTIP	ERMN	2	157418523	-	2	157325674	-	ENSG00000115165	ENSG00000136541	Read-Through	atgggtggagtacagatctctgcagttacaggaacatcgtctgcttcatgCTCTCTCTCCAGATCGGATTCAACCGCACATCATGACAGATGTTCCGGCT	E	E	7	2	5
CYTIP-IGSF9	CYTIP	IGSF9	2	157414619	-	1	159927124	-	ENSG00000115165	ENSG00000085552	inter-chromosomal	ttctagagtagacaatctggactatgtaataaatagtctgctgattttaaTCTCTCTCTCTCTCTCTCTCTCTCTCTGTGTGTGTGTGTGTGTGTGTGAA	E	M	11	4	7
DAPK2-CHRM5	DAPK2	CHRM5	15	63910623	-	15	34066751	+	ENSG00000035664	ENSG00000184984	intra-chromosomal	gctactcagggagctgaggtgggaggatcacttgagcccaggagttaaagGTTGCAGTGAGCTATGATCACACTACTGCATTCCAGTCTAAGTGACAGAG	E	M	8	3	5
DAPK2-RPS27A	DAPK2	RPS27A	15	63909677	-	2	55233772	+	ENSG00000035664	ENSG00000143947	inter-chromosomal	gggttcaagagattctcctgccttagcctcctgactagctgggattacagGCGTGCACCACCATGCCTGGCTAATTTATTGTATTTTTAGTAGAGACTGG	E	M	39	17	22
DAPP1-C1orf112	DAPP1	C1orf112	4	99869614	+	1	169847751	+	ENSG00000070190	ENSG00000000460	inter-chromosomal	tattttgttatgtttgtattatataggataaagcaaatgtcaagttaaaaTGTTGGATTTTGTATCTTCTTTAGGAAAACTTTTTATACCTGAAGCTATC	E	M	16	9	7
DAPP1-C1orf112	DAPP1	C1orf112	4	99869614	+	1	169847752	+	ENSG00000070190	ENSG00000000460	inter-chromosomal	tattttgttatgtttgtattatataggataaagcaaatgtcaagttaaaaGTTGGATTTTGTATCTTCTTTAGGAAAACTTTTTATACCTGAAGCTATCC	E	M	106	35	71
DAPP1-CCDC124	DAPP1	CCDC124	4	99869614	+	19	17936459	+	ENSG00000070190	ENSG00000007080	inter-chromosomal	tattttgttatgtttgtattatataggataaagcaaatgtcaagttaaaaAGCGGCCCGGGCACGTAGGGCAGAGGCCAAGGCGGCCGCTGATGCCAAGA	E	M	8	3	5
DAPP1-CCDC124	DAPP1	CCDC124	4	99869614	+	19	17936460	+	ENSG00000070190	ENSG00000007080	inter-chromosomal	tattttgttatgtttgtattatataggataaagcaaatgtcaagttaaaaGCGGCCCGGGCACGTAGGGCAGAGGCCAAGGCGGCCGCTGATGCCAAGAA	E	M	5	2	3
DAPP1-CCDC124	DAPP1	CCDC124	4	99869614	+	19	17936461	+	ENSG00000070190	ENSG00000007080	inter-chromosomal	tattttgttatgtttgtattatataggataaagcaaatgtcaagttaaaaCGGCCCGGGCACGTAGGGCAGAGGCCAAGGCGGCCGCTGATGCCAAGAAG	E	M	6	2	4
DAPP1-CCDC124	DAPP1	CCDC124	4	99869614	+	19	17936465	+	ENSG00000070190	ENSG00000007080	inter-chromosomal	tattttgttatgtttgtattatataggataaagcaaatgtcaagttaaaaCCGGGCACGTAGGGCAGAGGCCAAGGCGGCCGCTGATGCCAAGAAGCAGA	E	M	9	5	4
DAPP1-SCYL3	DAPP1	SCYL3	4	99869614	+	1	169850864	-	ENSG00000070190	ENSG00000000457	inter-chromosomal	tattttgttatgtttgtattatataggataaagcaaatgtcaagttaaaaTCTCACTGCCTGGATAATCAGTGCTATTACACCCCAAACTACAGGCAGAG	E	M	7	5	2
DAPP1-SMIM14	DAPP1	SMIM14	4	99869614	+	4	39551323	-	ENSG00000070190	ENSG00000163683	intra-chromosomal	tattttgttatgtttgtattatataggataaagcaaatgtcaagttaaaaTTGCTGATATAATCCACATAGTAATAATTTAAGCTATAATTTATTTTTAA	E	M	5	3	2
DAPP1-TRIM38	DAPP1	TRIM38	4	99869614	+	6	25984354	+	ENSG00000070190	ENSG00000112343	inter-chromosomal	tattttgttatgtttgtattatataggataaagcaaatgtcaagttaaaaCCAATTACCTTGAAATATTTTAAAATCTCAGTAAATAGTTATTGCTGAAA	E	M	5	3	2
DAPP1-TRIM38	DAPP1	TRIM38	4	99869614	+	6	25984355	+	ENSG00000070190	ENSG00000112343	inter-chromosomal	tattttgttatgtttgtattatataggataaagcaaatgtcaagttaaaaCAATTACCTTGAAATATTTTAAAATCTCAGTAAATAGTTATTGCTGAAAT	E	M	29	11	18
DAPP1-ZNF234	DAPP1	ZNF234	4	99869614	+	19	44159572	+	ENSG00000070190	ENSG00000263002	inter-chromosomal	tattttgttatgtttgtattatataggataaagcaaatgtcaagttaaaaAATCCATTAATGTTAAGGCAGGGGTTTACTCTAACACTTTTAAAGTGTCA	E	M	10	5	5
DAPP1-ZNF234	DAPP1	ZNF234	4	99869614	+	19	44159583	+	ENSG00000070190	ENSG00000263002	inter-chromosomal	tattttgttatgtttgtattatataggataaagcaaatgtcaagttaaaaGTTAAGGCAGGGGTTTACTCTAACACTTTTAAAGTGTCAGAAGTAGTTGC	E	M	5	1	4
DAZAP2-SMAGP	DAZAP2	SMAGP	12	51246717	+	12	51269428	-	ENSG00000183283	ENSG00000170545	intra-chromosomal	attaatggatttggtcaggctccctctggagagagatgcccttgatccagAAGGGGAAGGGACTTGGGAGAACCTGGCACCAGAGGCTTTCCTGGGACTT	E	M	6	0	6
DCAF11-FITM1	DCAF11	FITM1	14	24121517	+	14	24132211	+	ENSG00000100897	ENSG00000139914	Read-Through	cactggccagcagttcatctacagtggctgctccactggcaaagtggttgAAAATTTGTGAATTCAGCCTGGGGCTGGACATGCACTTTCTTAGGGGGCT	E	E	14	7	7
DCAF11-FITM1	DCAF11	FITM1	14	24123077	+	14	24131276	+	ENSG00000100897	ENSG00000139914	Read-Through	tgcgtgacgtcagttggcacccctttgaagagaagattgtcagcagttcgGAACTGGAACATGGTCGGAGCCAAGGACACAGGACTAACAGGAAAGGACA	E	E	47	18	29
DCAF12-HBB	DCAF12	HBB	9	34086593	-	11	5225726	-	ENSG00000198876	ENSG00000244734	inter-chromosomal	ctatagatcttttaattgtcttaattttttttctattattaaactacaggCTCCTGGGCAACGTGCTGGTCTGTGTGCTGGCCCATCACTTTGGCAAAGA	M	E	6	2	4
DCTN1-SLC4A5	DCTN1	SLC4A5	2	74361413	-	2	74342534	-	ENSG00000204843	ENSG00000188687	Read-Through	ccctctggtgccgctctgcccgatgcacagccacctcagccagcccccagGCATCCCAGGATTTGGAATTCAGCTGTGAGCTCATGAGCTGATGGATGTT	E	E	6	1	5
DCTN2-PIKFYVE	DCTN2	PIKFYVE	12	57534977	-	2	208356377	+	ENSG00000175203	ENSG00000115020	inter-chromosomal	gctgtgacttacacagtagaggaagacctcaagcaagaagagaaagattcGTGCGGTGGCTCACGCCTATAATCCTATCACTTTGGGAGGCCTAGGCAGG	E	M	5	2	3
DCUN1D2-ADPRHL1	DCUN1D2	ADPRHL1	13	113459312	-	13	113444589	-	ENSG00000150401	ENSG00000153531	Read-Through	ggactttggaaacatgattgcggatgatatgtctaactacgatgaagaagACTACTGGTGCCTGGATGATCTGTACCGGGAGATGGTGAGATGCTATGTG	E	E	5	3	2
DDX3X-VGLL3	DDX3X	VGLL3	X	41344399	+	3	86939668	-	ENSG00000215301	ENSG00000206538	inter-chromosomal	cgtctagtggatatgatggaaagaggaaagattggattagacttttgcaaTTTTGTTCTGTTTTGTTTTTTTGTTTTGTTTTGTTTTGTTTTGTTTTGAT	E	M	7	4	3
DDX58-FRA10AC1	DDX58	FRA10AC1	9	32455705	-	10	93669182	-	ENSG00000107201	ENSG00000148690	inter-chromosomal	agtagtagtattcttactaagacccaatacaaatggattatttaaaccaaACCACCTATTTCCAGCTGCTTTTTGAGGTTTTTTGCTTGCCTGTCTCTTG	E	M	6	0	6
DDX58-SEC23IP	DDX58	SEC23IP	9	32455705	-	10	119943768	+	ENSG00000107201	ENSG00000107651	inter-chromosomal	agtagtagtattcttactaagacccaatacaaatggattatttaaaccaaTTTCAATATATGAAATTTTATGATGACACATAAAACAGGCCAGGGGTTAT	E	M	9	2	7
DDX58-SEC23IP	DDX58	SEC23IP	9	32455705	-	10	119943771	+	ENSG00000107201	ENSG00000107651	inter-chromosomal	agtagtagtattcttactaagacccaatacaaatggattatttaaaccaaCNNTATATGAAATTTTATGATGACACATAAAACAGGCCAGGGGTTATTGA	E	M	5	3	2
DDX58-SEC23IP	DDX58	SEC23IP	9	32455705	-	10	119943782	+	ENSG00000107201	ENSG00000107651	inter-chromosomal	agtagtagtattcttactaagacccaatacaaatggattatttaaaccaaATTTTATGATGACACATAAAACAGGCCAGGGGTTATTGAGGACACATCTG	E	M	5	3	2
DDX58-TMEM18	DDX58	TMEM18	9	32455705	-	2	668561	-	ENSG00000107201	ENSG00000151353	inter-chromosomal	agtagtagtattcttactaagacccaatacaaatggattatttaaaccaaTGCATTTCTGAAAGTTACCAATTCAAAATGTAATTGGAACAGTTATCTTT	E	M	13	4	9
DEF6-PPARD	DEF6	PPARD	6	35320974	+	6	35347067	+	ENSG00000023892	ENSG00000112033	Read-Through	acactggaatgtccagatgaaccggctgatgcatccaattgagcctggagTGTTGTACAGTGTTTTGGGCATGCACGTGATACTCACACAGTGGCTTCTG	E	E	19	7	12
DENND1C-SMCR8	DENND1C	SMCR8	19	6475273	-	17	18325771	+	ENSG00000205744	ENSG00000176994	inter-chromosomal	ccaggccctgctcttcggggggtaccgcgacgcactcgtctgcagcccggCAGTTGAGGCCGGGCGCAGTGGCTCACGCCTGTAATCCCAACACTTTGGG	E	M	6	2	4
DENND3-OTUD7B	DENND3	OTUD7B	8	141176266	+	1	149963568	-	ENSG00000105339	ENSG00000264522	inter-chromosomal	ctagaattccaaagaaatgtaaataaatataaggaaagggagatggaagtAAAAAAAAACAAAAAAAAACAAAAACAAAAAAACCTTTTATCAGAATACA	E	M	10	3	7
DENND3-OTUD7B	DENND3	OTUD7B	8	141176266	+	1	149963570	-	ENSG00000105339	ENSG00000264522	inter-chromosomal	ctagaattccaaagaaatgtaaataaatataaggaaagggagatggaagtAAAAAAAAAAACAAAAAAAAACAAAAACAAAAAAACCTTTTATCAGAATA	E	M	7	4	3
DHRS13-FLOT2	DHRS13	FLOT2	17	28898272	-	17	28889027	-	ENSG00000167536	ENSG00000132589	Read-Through	ggccccaagctgtgccctggacatctcttttcctggttgaaggaataatgGGGGGCTGTTGTGGTTCCGACTATAAACAGTACGTGTTTGGCGGCTGGGC	M	E	7	2	5
DHRS13-FLOT2	DHRS13	FLOT2	17	28898356	-	17	28883231	-	ENSG00000167536	ENSG00000132589	Read-Through	gtccttgaaaacctcggatgtgtgcgaggccatgccctggacactgacggGTGAAGATCATGACGGAGAAGGAACTCCTGGCCGTGGCTTGTGAGCAGTT	M	E	20	5	15
DHRS13-FLOT2	DHRS13	FLOT2	17	28898357	-	17	28889027	-	ENSG00000167536	ENSG00000132589	Read-Through	ggtccttgaaaacctcggatgtgtgcgaggccatgccctggacactgacgGGGGGCTGTTGTGGTTCCGACTATAAACAGTACGTGTTTGGCGGCTGGGC	M	E	49	17	32
DHRS13-FLOT2	DHRS13	FLOT2	17	28900991	-	17	28889027	-	ENSG00000167536	ENSG00000132589	Read-Through	tcgccaaccagcttgaggccactggcgtcacctgctatgcagcccacccaGGGGGCTGTTGTGGTTCCGACTATAAACAGTACGTGTTTGGCGGCTGGGC	E	E	31	17	14
DHRS1-THOP1	DHRS1	THOP1	14	24298711	-	19	2814950	+	ENSG00000157379	ENSG00000172009	inter-chromosomal	aaaaactttgtgtttgagccaggcatggtggcacgttcctgcagtcccagGGAGGCTGAGGCAGGAGGATCGCTTGAGCCTAGGAGGTCAAGGCTGCAGT	E	M	105	39	66
DHRS3-C5orf24	DHRS3	C5orf24	1	12579768	-	5	134856372	+	ENSG00000162496	ENSG00000181904	inter-chromosomal	tcgttcacttaggagtaagccatatcccttttaaaaagtatattggaccgGGTGTGGTGGCTCACACCCAGCACTTTGGGAGGCCGAGGCAGGCGGATCA	E	M	13	5	8
DHTKD1-SEC61A2	DHTKD1	SEC61A2	10	12120267	+	10	12133241	+	ENSG00000181192	ENSG00000065665	Read-Through	gtccgtggtcgtttgtttctccaaggtttgaaaagcagctggcctgcaagTCAAATTTTTAGAAGTTATCAAACCATTCTGTGCAGTTCTACCAGAAATT	E	E	8	2	6
DLST-SLC26A8	DLST	SLC26A8	14	74892058	+	6	35969608	-	ENSG00000119689	ENSG00000112053	inter-chromosomal	attattacttggccacttcagtgatttatgagtcatcctggatgaagtgcTATTTTTTTTTTGAGATGGAGTCTCACTCTGTCGCCAGGCTGGAGTGCAG	E	M	27	10	17
DNAJB1-HBA1	DNAJB1	HBA1	19	14514770	-	16	176680	+	ENSG00000132002	ENSG00000206172	inter-chromosomal	tgtgactagtcaatgaagtgcgacagcattaaagactgatgctaaacctcACTCTTCTGGTCCCCACAGACTCAGAGAGAACCCACCATGGTGCTGTCTC	E	E	6	2	4
DNAJC7-CNP	DNAJC7	CNP	17	41984306	-	17	41970333	+	ENSG00000168259	ENSG00000173786	intra-chromosomal	ctgcagtctgggcaacagagcgagactccatctcaaaaaaaaaaaaaaaaAAAAGAAAGGAGGGGCCCTTGGCCCAAGATGGGACGAATCAAGCTTGACA	E	M	5	3	2
DNASE1L1-TAZ	DNASE1L1	TAZ	X	154409752	-	X	154411518	+	ENSG00000013563	ENSG00000102125	intra-chromosomal	acccccaggacgttggactgccagctccctgggtctcctcctctctggggGCTGGGCACCGGCGCAGGTTCGCTTTCCGGCGGTTGCACCGGGCCGGGGT	M	E	5	1	4
DNM2-DCAF11	DNM2	DCAF11	19	10833484	+	14	24124438	+	ENSG00000079805	ENSG00000100897	inter-chromosomal	gcttccaaattgctgtgaacatttaatgcctaaataaatgtacaaggatgAGCAAACCGATGGTCAGGGAGAGGGCTAGAGCTCACACCCAGCTCGGAAT	E	M	6	2	4
DSE-FAM26F	DSE	FAM26F	6	116426827	+	6	116463283	+	ENSG00000111817	ENSG00000188820	intra-chromosomal	caccaactgtatggctttgctcacgggaagcctagtcctgatgaatcaagGTGTTGGGCTGGATCTTGATAGCAGTTGTTATCATCATTCTTCTGATTTT	E	E	5	3	2
DTX2-UPK3B	DTX2	UPK3B	7	76504445	+	7	76510903	+	ENSG00000091073	ENSG00000243566	Read-Through	gagggtttccccgccagtgctaccttccagacaacgcccagggccgcaagAGCTGGTGCCCTACACACCACAGATAACAGCTTGGGACCTGGAAGGGAAG	E	E	7	3	4
DTX2-UPK3B	DTX2	UPK3B	7	76504445	+	7	76511657	+	ENSG00000091073	ENSG00000243566	Read-Through	gagggtttccccgccagtgctaccttccagacaacgcccagggccgcaagCCTCCAGGGGCTTCCAGAACCCGGAGACACTGGCTGACATTCCGGCCTCC	E	E	153	57	96
DUS3L-PRR22	DUS3L	PRR22	19	5785384	-	19	5784440	-	ENSG00000141994	ENSG00000212123	Read-Through	cctggagacgctgatggccagccagaaggcagccgactggatccgcatcaGGCTCCTTGAACCTGTATCATCCCCCAGACCCAGAGAAAGAGGTGTTTCC	E	E	8	1	7
DUSP1-FAM58A	DUSP1	FAM58A	5	172768749	-	X	153588394	-	ENSG00000120129	ENSG00000262919	inter-chromosomal	ccttcagagccccattacgacctctcccagctgctgaaaggccacgggagATTTATACCATGGACACAGAGATCCCCTAAGGTCCTGGCCCAGGCCTGCC	M	E	5	4	1
DUSP1-FAM58A	DUSP1	FAM58A	5	172768749	-	X	153594679	-	ENSG00000120129	ENSG00000262919	inter-chromosomal	ccttcagagccccattacgacctctcccagctgctgaaaggccacgggagGTACTTTAACCCAAGCGGTGAGCCCCTGGAATTGGACTCCCGCTTCTGGG	M	E	42	20	22
DUSP1-HBA2	DUSP1	HBA2	5	172768090	-	16	172847	+	ENSG00000120129	ENSG00000188536	inter-chromosomal	gacttttttatacaatggaataaattatggcatttctattgaaatttcaaCATAAACCCTGGCGCGCTCGCGGGCCGGCACTCTTCTGGTCCCCACAGAC	E	E	8	3	5
DUSP2-ASTL	DUSP2	ASTL	2	96144154	-	2	96130145	-	ENSG00000158050	ENSG00000188886	Read-Through	ccagatggtggagatcagtgcctggttccaggaggccataggcttcattgGCTTTGAAATCAACTTCATCAAGTCTCAGAGCAGCAACATGCTGACGCCC	E	E	10	1	9
DYSF-HBB	DYSF	HBB	2	71667516	+	11	5226785	-	ENSG00000135636	ENSG00000244734	inter-chromosomal	cgtggagtcacggcccctctacagccccctgcagccagacatcgagcaggACCCTTGGACCCAGAGGTTCTTTGAGTCCTTTGGGGATCTGTCCACTCCT	E	M	13	6	7
E4F1-DNASE1L2	E4F1	DNASE1L2	16	2235742	+	16	2235816	+	ENSG00000167967	ENSG00000167968	Read-Through	gtgtacataagagtttcttgttgctttacaataaaacatgagaacctgcaCTGCCTCCCAGGCCACTCCTAGACTCACGTGCCTGGCCGCCCCACCCAGG	E	E	40	16	24
EBLN2-PPP4R2	EBLN2	PPP4R2	3	73062754	+	3	73063673	+	ENSG00000255423	ENSG00000163605	Read-Through	tcagagacgattcaaggcaatgatggcatctattggaagactttcacatgGAAAAACAATTCCAATAGTTTAAATCGAATGAATGGTGTTATGTTTCCTG	M	E	6	1	5
EDC3-CTSD	EDC3	CTSD	15	74676942	-	11	1761469	-	ENSG00000179151	ENSG00000117984	inter-chromosomal	ctcgtcagcatttggtgttgtcagtgttttggatttcggccattctgacaGGATCCCGCTGCACAAGTTCACGTCCATCCGCCGGACCATGTCGGAGGTT	E	E	11	5	6
EEF1D-NAPRT	EEF1D	NAPRT	8	143579779	-	8	143577943	-	ENSG00000104529	ENSG00000147813	Read-Through	gcagagtgtcgatatcgcagctttcaacaagatctgaagcctgagtgtgtACGTGCAGTTCCTGGCCTCGGTGCTGCCCCCAGACACGGATCCTGCGTTC	M	E	6	1	5
EEF2-HBA2	EEF2	HBA2	19	3977214	-	16	173625	+	ENSG00000167658	ENSG00000188536	inter-chromosomal	acccccatgtttgtggtcaaggcctatctgcccgtcaacgagtcctttggCCTGCCCGCTGGGCCTCCCAACGGGCCCTCCTCCCCTCCTTGCACCGGCC	E	M	8	6	2
EFCAB14-ATPAF1	EFCAB14	ATPAF1	1	46678469	-	1	46665364	-	ENSG00000159658	ENSG00000123472	intra-chromosomal	ttccgatggagatggaagatactcattcctggagctaagggtagctttagGTCAGACCCAGCTGCTTTTGAGTCCCGCCTGGAGAAACGCAGTGAATTTC	M	E	8	5	3
EFCAB14-ATPAF1	EFCAB14	ATPAF1	1	46683300	-	1	46665364	-	ENSG00000159658	ENSG00000123472	intra-chromosomal	agctgcccaactaagacctatctccctaccaggagtttctagcactgaagGTCAGACCCAGCTGCTTTTGAGTCCCGCCTGGAGAAACGCAGTGAATTTC	E	E	8	2	6
EIF2S3-CERS5	EIF2S3	CERS5	X	24077971	+	12	50129914	-	ENSG00000130741	ENSG00000139624	inter-chromosomal	aatttttggatgtttcaaaaggtcaagaagtaaaagatgttagaaagcaaCAGGGAGGGAGCATGGGAAGAGGGTGAGCTGAGGGCTGGAGGAGGGCAAC	E	M	12	5	7
EIF2S3-KLK7	EIF2S3	KLK7	X	24077971	+	19	50977266	-	ENSG00000130741	ENSG00000169035	inter-chromosomal	aatttttggatgtttcaaaaggtcaagaagtaaaagatgttagaaagcaaCACTTGGTCAACGTACACCGAGACCCTTATTCACCACCTTTGACCCAGTA	E	M	15	11	4
EIF2S3-METTL9	EIF2S3	METTL9	X	24077971	+	16	21653743	+	ENSG00000130741	ENSG00000197006	inter-chromosomal	aatttttggatgtttcaaaaggtcaagaagtaaaagatgttagaaagcaaAGCTCACATCCCCACTACTCTGGGTCACTGGCTCTCCATTCCAGGGCATG	E	M	5	3	2
EIF2S3-NCOA3	EIF2S3	NCOA3	X	24077971	+	20	47627667	+	ENSG00000130741	ENSG00000124151	inter-chromosomal	aatttttggatgtttcaaaaggtcaagaagtaaaagatgttagaaagcaaCAGTCCTGAAATGCGCCAGAGATATGAAACAATGCAGTGCTTTGCCCTGT	E	M	11	2	9
EIF2S3-NCOA3	EIF2S3	NCOA3	X	24077971	+	20	47627668	+	ENSG00000130741	ENSG00000124151	inter-chromosomal	aatttttggatgtttcaaaaggtcaagaagtaaaagatgttagaaagcaaAGTCCTGAAATGCGCCAGAGATATGAAACAATGCAGTGCTTTGCCCTGTC	E	M	17	8	9
EIF2S3-NCOA3	EIF2S3	NCOA3	X	24077971	+	20	47627669	+	ENSG00000130741	ENSG00000124151	inter-chromosomal	aatttttggatgtttcaaaaggtcaagaagtaaaagatgttagaaagcaaGTCCTGAAATGCGCCAGAGATATGAAACAATGCAGTGCTTTGCCCTGTCT	E	M	18	7	11
EIF2S3-NEDD8	EIF2S3	NEDD8	X	24077971	+	14	24228696	-	ENSG00000130741	ENSG00000129559	inter-chromosomal	aatttttggatgtttcaaaaggtcaagaagtaaaagatgttagaaagcaaCCAGGCTTAGGGTGCAGTGGTGCCATCACAGCTTACTGCAGCCTCGACCT	E	M	13	5	8
EIF2S3-ZSCAN12	EIF2S3	ZSCAN12	X	24077971	+	6	28379781	-	ENSG00000130741	ENSG00000158691	inter-chromosomal	aatttttggatgtttcaaaaggtcaagaagtaaaagatgttagaaagcaaGGACATAAAAATCACATATATCATGTTTCAGTAAATGCAGTGAAAGGAAC	E	M	13	5	8
EIF4E3-FOXP1	EIF4E3	FOXP1	3	71690010	-	3	71493555	-	ENSG00000163412	ENSG00000114861	Read-Through	gatctatgaacttctgccccacataacttttaaagcagtattttataaacTGTCCCAGAAGCTTTTGTTGACAATTCCAGTTTCCGAACAAAACATTTCG	E	E	107	34	73
ELANE-ZMYND8	ELANE	ZMYND8	19	856247	+	20	47237757	-	ENSG00000197561	ENSG00000101040	inter-chromosomal	cccacactctccagcatctggcacaataaacattctctgttttgtagaatCTCATAGTGAATGCGCCCCTGTGAGGGGGGCTCATGAGCAGCAGAATGTG	E	M	10	2	8
ELL-ISYNA1	ELL	ISYNA1	19	18443802	-	19	18437988	-	ENSG00000105656	ENSG00000105655	Read-Through	ctctgtccacttgtgggtcctggggtcgtcttagcagagccaccgccaagCCCGCCGCGATGGAGGCCGCCGCCCAGTTCTTCGTCGAGAGCCCGGACGT	M	E	5	1	4
EMB-TRIM43	EMB	TRIM43	5	50441040	-	2	95597880	+	ENSG00000170571	ENSG00000144015	inter-chromosomal	gtgccttctcgctgccgcgcgcccaagctcggcggacggcagtgccccagGAGTGAGTCCGTGCTGCTGCACATGCCCCAGCCTGTGAATCCAGAGCTCA	E	E	9	3	6
EMC3-PRRT3	EMC3	PRRT3	3	9969719	-	3	9950172	-	ENSG00000125037	ENSG00000163704	Read-Through	tgacgggagcagccatggccatgcccgcagacacaaacaaagctttcaagGCTCATCCAGTGAGGACTGGAAGGTGGGGGCTTTAGGCCCAGGCATCGGA	E	E	20	5	15
ENTPD4-LOXL2	ENTPD4	LOXL2	8	23434317	-	8	23368434	-	ENSG00000197217	ENSG00000134013	Read-Through	cagtggacccttggagccatcctctacaggacccgctttctaccattaagAAAGCTCCTGCTGCTTCTGTACCCCGCCTGTCCCTCCCAGCTGCGCAGGG	E	E	8	2	6
ERGIC1-RPL26L1	ERGIC1	RPL26L1	5	172935310	+	5	172959865	+	ENSG00000113719	ENSG00000037241	Read-Through	cggtcaagtacacagagagacggcagccgctgtacagattcatcaccacgAGGGTCACCATGAAGTTCAATCCCTTCGTTACCTCGGACCGCAGTAAAAA	E	E	6	1	5
ERI2-DCUN1D3	ERI2	DCUN1D3	16	20896308	-	16	20862643	-	ENSG00000196678	ENSG00000188215	Read-Through	ggtgggcaacctagaaagccagttgatgccacttgctattggagttgtggGTTGGCTGGCTCCTCTGGCTGATGGCATGTTGAGGTACATGGGCCAGCGG	E	E	12	2	10
EVI2A-EVI2B	EVI2A	EVI2B	17	31318308	-	17	31314044	-	ENSG00000126860	ENSG00000185862	Read-Through	ggaaagaaaagatgaagaaggaactgaaaaacttactaacaaacagatagCCAAATCACCAAAATGTCCAGTTAGAACAAGAATTTAGCATTCTGCAAAA	E	E	240	100	140
EVI2A-EVI2B	EVI2A	EVI2B	17	31318308	-	17	31314110	-	ENSG00000126860	ENSG00000185862	Read-Through	ggaaagaaaagatgaagaaggaactgaaaaacttactaacaaacagatagAAACTATTTCAGTTTGCTAGAGGAACATTTTAAATCTGAATTGAACCACC	E	E	6	0	6
EVI2A-EVI2B	EVI2A	EVI2B	17	31318800	-	17	31314044	-	ENSG00000126860	ENSG00000185862	Read-Through	aaatgaaaacattaacacaaaccctataactcctgaagtagattataaagCCAAATCACCAAAATGTCCAGTTAGAACAAGAATTTAGCATTCTGCAAAA	M	E	28	10	18
EVI2A-EVI2B	EVI2A	EVI2B	17	31321495	-	17	31314044	-	ENSG00000126860	ENSG00000185862	Read-Through	ggtttatcaaaatcacgttataatcagattttgaccaagcattttgtaagCCAAATCACCAAAATGTCCAGTTAGAACAAGAATTTAGCATTCTGCAAAA	E	E	5	1	4
FABP2-C4orf3	FABP2	C4orf3	4	119319534	-	4	119298777	-	ENSG00000145384	ENSG00000164096	Read-Through	aacgaactgaatactgtccgagaaattataggtgatgaactagtccagacTTGTTCGCTGATATCTAAATTAAGAAGTTGGTTCTTGAGTGAATTCTGAA	E	E	17	8	9
FAIM3-IL24	FAIM3	IL24	1	206904386	-	1	206904075	+	ENSG00000162894	ENSG00000162892	intra-chromosomal	tcttgatgtgatgataaaccaaacttattagcaagatatgcatatatatcATCACTTCCATGACATAAGTGCTATTGCAGAGCCGTGGCCACCCAGGAAC	E	M	5	3	2
FAM117A-SLC35B1	FAM117A	SLC35B1	17	49716165	-	17	49707068	-	ENSG00000121104	ENSG00000121073	Read-Through	cgggagcccccagaaggctgtgagaaagtgcgtgtgtttgaagaagccacAACAAGAGGAAAGTATGGGGAAGGAGCCAAGCAGGAGACGTTCACCTTTG	E	E	79	28	51
FAM177A1-CLPX	FAM177A1	CLPX	14	35046628	+	15	65149850	-	ENSG00000151327	ENSG00000166855	inter-chromosomal	cagcctcgggagctgcggccgccgcggcattcggggaatctgcagggcagAGTCTCACGCTGTCCCAAGCTGAAGTGCAGTGGTGCGATCTTGGCTCACT	E	M	31	12	19
FAM177A1-ZNF383	FAM177A1	ZNF383	14	35046628	+	19	37244113	+	ENSG00000151327	ENSG00000188283	inter-chromosomal	cagcctcgggagctgcggccgccgcggcattcggggaatctgcagggcagTCACTCTGTTGCCCAGGCTGGAGTGCAGTGGCGCAATCTCGGCTCGCTGC	E	M	246	89	157
FAM177A1-ZNF383	FAM177A1	ZNF383	14	35046954	+	19	37244113	+	ENSG00000151327	ENSG00000188283	inter-chromosomal	gaagaaaggcgtgtcccccaaaggctgtccttgcagtagctggaagccagTCACTCTGTTGCCCAGGCTGGAGTGCAGTGGCGCAATCTCGGCTCGCTGC	E	M	25	7	18
FAM208A-ALKBH4	FAM208A	ALKBH4	3	56627659	-	7	102464876	-	ENSG00000163946	ENSG00000160993	inter-chromosomal	tgtgttagttttgctggtgttgatagcctggatgatgttaaaaatcatacCCCACGGCCGCGCCTGCGCACTGGCCACGCGGACGGCGCGATGGCGGCGG	M	E	21	11	10
FAM215A-ARL17A	FAM215A	ARL17A	17	43917963	+	17	46559308	-	ENSG00000267496	ENSG00000185829	intra-chromosomal	gcccgaacagtccacacggcggcgccagaccctcttcccaacgccaccctAAAGCTCGGCTCCAACCGGTTCCACTTCTTCAGGCTCAGGATTTTCACTC	E	M	47	15	32
FAM215A-ARL17A	FAM215A	ARL17A	17	43917963	+	17	46576329	-	ENSG00000267496	ENSG00000185829	intra-chromosomal	gcccgaacagtccacacggcggcgccagaccctcttcccaacgccaccctCTTGAGTGGCAACAGAATTCGATTAAATTACAATGGGAAACATTTTTGAA	E	M	49	18	31
FAM53C-GPR85	FAM53C	GPR85	5	138343022	+	7	113086444	-	ENSG00000120709	ENSG00000164604	inter-chromosomal	cagatcatgccactgcactccagcctgcacaacaaagcaagactccatctAAAAAAAAAAAAAAAAAAAACAAAAAACAAAAAAAAAAAAAAAAAAAAGA	E	M	7	1	6
FAM53C-GPR85	FAM53C	GPR85	5	138343023	+	7	113086443	-	ENSG00000120709	ENSG00000164604	inter-chromosomal	agatcatgccactgcactccagcctgcacaacaaagcaagactccatctcAAAAAAAAAAAAAAAAAAACAAAAAACAAAAAAAAAAAAAAAAAAAAGAA	E	M	12	2	10
FAM53C-GPR85	FAM53C	GPR85	5	138343023	+	7	113086444	-	ENSG00000120709	ENSG00000164604	inter-chromosomal	agatcatgccactgcactccagcctgcacaacaaagcaagactccatctcAAAAAAAAAAAAAAAAAAAACAAAAAACAAAAAAAAAAAAAAAAAAAAGA	E	M	16	7	9
FAM53C-KDM3B	FAM53C	KDM3B	5	138347207	+	5	138372674	+	ENSG00000120709	ENSG00000120733	Read-Through	tggcgggagggacagccccagagcagacccttcctatggcggccctgagtATCTTTGTAGAATTTGATGGCTGTAACTGGAAGCAACACTCCTGGGTAAA	M	E	9	1	8
FAM89B-EHBP1L1	FAM89B	EHBP1L1	11	65573761	+	11	65579077	+	ENSG00000176973	ENSG00000173442	Read-Through	cttcggagcctgcgccttcccccctaccgcctcacctcacaggagggccaGGCAGCCAGATAAGCTGGTGGTGGTATGGACCCGTCGGAACCGACGCATC	M	E	8	5	3
FBP2-DAPK1	FBP2	DAPK1	9	94584578	-	9	87703028	+	ENSG00000130957	ENSG00000196730	intra-chromosomal	aatattgactgcctggcctccatcggaaccatctttgccatctatagaaaGGTCTGTCCTCCCATGACTCACCTGTGTGAGAAAATCATCTCCACGCTGC	E	E	5	2	3
FBXL19-ORAI3	FBXL19	ORAI3	16	30942536	+	16	30953185	+	ENSG00000099364	ENSG00000175938	Read-Through	agactcccagctccgggagttgctgctgcctccaccagacaccaaaccagGTGGCCATGGTGGAGGTGCAGCTGGAGAGTGACCACGAGTACCCACCAGG	E	E	5	0	5
FBXL5-MTF1	FBXL5	MTF1	4	15681353	-	1	37813276	-	ENSG00000118564	ENSG00000188786	inter-chromosomal	accacaaccaggcgaagcaggtagtggcgctgaatcgctcctgccgcgggAGACAGAGTTTTGCTTTTGTTGCCCTGGCTGGAGTGCAGTGGCGCAATCT	E	M	27	5	22
FBXL8-HSF4	FBXL8	HSF4	16	67164439	+	16	67164440	+	ENSG00000135722	ENSG00000102878	Read-Through	tctgcttgccctgcctggggcttcactgtgcctctggccattaccttctaGGACTTGCCCAGCCCACACCAGGTCGCGCACCGGCGATTTCTCCTGTAGA	M	E	6	2	4
FBXO25-SEPT14	FBXO25	SEPT14	8	435707	+	7	55796092	-	ENSG00000147364	ENSG00000154997	inter-chromosomal	acttctcaagtgcaattcaagatatccgaaggttcaattatgtggtcaaaCTGCAGGACAAGTTCGAGCATCTTAAAATGATTCAACAGGAGGAGATAAG	E	E	194	75	119
FBXO7-HBA2	FBXO7	HBA2	22	32498829	+	16	172847	+	ENSG00000100225	ENSG00000188536	inter-chromosomal	agtttgttttctgatgctgttcttaccagattaaaaaaaagtgtaaattaCATAAACCCTGGCGCGCTCGCGGGCCGGCACTCTTCTGGTCCCCACAGAC	E	E	5	4	1
FBXW2-ING5	FBXW2	ING5	9	120751979	-	2	241722947	+	ENSG00000119402	ENSG00000168395	inter-chromosomal	ccagcctgggcaatatnntgcaaccccatctctacaaaaaaaaaaaaaaaTCACTGACACCATCCTGTCCGTGCACCCCTCTGATGTGCTGGACATGCCC	E	M	7	1	6
FCER1G-TOMM40L	FCER1G	TOMM40L	1	161218723	+	1	161226355	+	ENSG00000158869	ENSG00000158882	intra-chromosomal	tgcgaaaggcagctataaccagctatgagaaatcagatggtgtttacacgGTGTAGCGTCGGACCATGTGGAAGTTTCTGAGGCTGGGGAGCCGGATAAT	E	E	16	5	11
FCGR2A-ATG10	FCGR2A	ATG10	1	161523436	+	5	82276145	+	ENSG00000143226	ENSG00000152348	inter-chromosomal	gtgtgactttactgcccagtgaacccatctcgtcctccagcctttaggagGGCCAAAAGAGAAACATTGGCTACTTTGACAACCTTAAAGCGGACTCCAG	M	E	109	45	64
FCGRT-RCN3	FCGRT	RCN3	19	49526333	+	19	49527618	+	ENSG00000104870	ENSG00000142552	Read-Through	acatatggctgttttccacctcgataatataacacgagtttgggcccgaaTTTTTGTTTATTTTTGTTTTGTTTTGTTTTGTTTGGTATAGAAGTGTTGG	E	E	13	3	10
FDX1L-ZGLP1	FDX1L	ZGLP1	19	10310045	-	19	10309880	-	ENSG00000267673	ENSG00000220201	Read-Through	atcctgggcaacatggcgagacctcgtctctataaaaacagtaaaaattaAAACAAAAACAAACCACACCTGCATCTGCTGTGCTGGGCCCCCGGTTCTC	E	E	10	3	7
FES-MAN2A2	FES	MAN2A2	15	90894058	+	15	90902317	+	ENSG00000182511	ENSG00000196547	Read-Through	cccctatcccaacctcagcaatcagcagacacgggagtttgtggagaaggGAAACATAGAGCAGGCACGGAAAGGAAAGGGACTCGAGGAATGCGCTGTA	E	M	11	3	8
FFAR2-DOCK8	FFAR2	DOCK8	19	35448380	+	9	369849	+	ENSG00000126262	ENSG00000107099	inter-chromosomal	ctcccttcagaaccaatcccaagaagccacctatccggaacaacacaaggTGGGGTGCAATGGTGCAATCTCGACTCACTGCAACCTCTGCTTCCTAGGC	E	M	11	6	5
FFAR2-SRBD1	FFAR2	SRBD1	19	35448380	+	2	45447418	-	ENSG00000126262	ENSG00000068784	inter-chromosomal	ctcccttcagaaccaatcccaagaagccacctatccggaacaacacaaggTGGAATGCAGTGGCGCAATCTCGACTCACTGCAACCTCTGCTTCCCTGAG	E	M	17	7	10
FFAR2-TXNDC15	FFAR2	TXNDC15	19	35448379	+	5	134900833	+	ENSG00000126262	ENSG00000113621	inter-chromosomal	cctcccttcagaaccaatcccaagaagccacctatccggaacaacacaagGCTGGAGTGCAATGGTGCAATCTTGGCTCACTGCAACCTCTGCTTCCCGG	E	M	22	13	9
FGR-FAHD1	FGR	FAHD1	1	27635066	-	16	1838015	+	ENSG00000000938	ENSG00000180185	inter-chromosomal	tgctggagccccggctggctcaccccggggccgggcagaattgggctccaGAGACAGGGTCTCACTCTGTCGCCCAAGCTGGAGTGCAGCAGTGCTATCA	E	E	6	2	4
FGR-RBM28	FGR	RBM28	1	27635065	-	7	128299011	-	ENSG00000000938	ENSG00000106344	inter-chromosomal	gctggagccccggctggctcaccccggggccgggcagaattgggctccagAGAGAGGGTCTCACTCTGTCTCCCAGGCTGGAGTGCAGTGGTGTAATCAC	E	M	81	29	52
FHL3-SF3A3	FHL3	SF3A3	1	37998974	-	1	37990602	-	ENSG00000183386	ENSG00000183431	Read-Through	cagtgcgttttcctcgcagtgctccgcttgtggggagactgtcatgcctgTAGAGACGGGGTTTCACCATGTTAGCCAGCCTGGTCGTCTCGAACCTCTG	E	M	6	1	5
FOS-HBA2	FOS	HBA2	14	75282230	+	16	172847	+	ENSG00000170345	ENSG00000188536	inter-chromosomal	tgcttattgttccaagacattgtcaataaaagcatttaagttgaatgcgaCATAAACCCTGGCGCGCTCGCGGGCCGGCACTCTTCTGGTCCCCACAGAC	E	E	5	1	4
FOXRED2-CEP85	FOXRED2	CEP85	22	36487252	-	1	26269292	+	ENSG00000100350	ENSG00000130695	inter-chromosomal	cctgcatcagggataagaacccattcccctcccttgttccggtgtgctctCCATTGTTCCATCTGCGAGGAGCACCCTTTCTGCAGAAAGTAAAAATTGC	M	E	16	7	9
FPR1-NARF	FPR1	NARF	19	51745172	-	17	82488078	+	ENSG00000171051	ENSG00000141562	inter-chromosomal	aaaacgccactacactccagcctgggtgacagagagagactccggctcagCCCCCAAGGCCCGAGAGGTGCTGCATACCACGTACCAGAGCCAGGAGCGT	E	M	5	3	2
FPR2-COPS7A	FPR2	COPS7A	19	51770526	+	12	6724669	+	ENSG00000171049	ENSG00000111652	inter-chromosomal	ttttctggtgttatatctttattaaatattcagaaaaattcaccagtgaaGTGAAGGTGACAGGGCAGAACCAGGAGCAATTTCTGCTCCTAGCCAAGTC	E	M	6	3	3
FRG1B-BBS5	FRG1B	BBS5	20	30398044	+	2	169505003	+	ENSG00000149531	ENSG00000163093	inter-chromosomal	tcttaaaaaggctcagaaagatggatttttgcatgagacgcttctggacaGGCCGAAGCTGGACTGTACTGCTGCCATCTCTGGCTCACTGCAACCTCCC	E	M	8	0	8
FTL-CSF3R	FTL	CSF3R	19	48966406	+	1	36473866	-	ENSG00000087086	ENSG00000119535	inter-chromosomal	aggcccttttggatcttcatgccctgggttctgcccgcacggacccccatGGCTACCCTCCAGCCATACCCCACAACCTCTCCTGCCTCATGAACCTCAC	E	M	8	4	4
FUT4-PIWIL4	FUT4	PIWIL4	11	94546262	+	11	94568730	+	ENSG00000196371	ENSG00000134627	Read-Through	aggtgggactttgttgtttggattcctcacagccttggctcctgagaaagCCTAGATCTGTTGATCTTAGTAACAATGAAGCATCCTCTAGCAATGGCTT	M	E	15	7	8
FXYD2-FXYD6	FXYD2	FXYD6	11	117824654	-	11	117822717	-	ENSG00000137731	ENSG00000137726	Read-Through	ggaggcagcccattcacctggggaaatgactgggttgtcgatggacggtgGCGGCAGCCCCAAGGGGGACGTGGACCCGTTCTACTATGACTATGAGACC	E	E	13	5	8
FXYD2-FXYD6	FXYD2	FXYD6	11	117827995	-	11	117822717	-	ENSG00000137731	ENSG00000137726	Read-Through	gcactcctggacacaaccagcagctcctgccatggacaggtggtacctggGCGGCAGCCCCAAGGGGGACGTGGACCCGTTCTACTATGACTATGAGACC	E	E	76	20	56
FZD4-CNIH4	FZD4	CNIH4	11	86947121	-	1	224371282	+	ENSG00000174804	ENSG00000143771	inter-chromosomal	ggcgcaatggcacgatcttggctcactgcaacctctgcctcctgggttcaGATACATTATGGTGCCGAGTGGTAACATGGGAGTGTTTGATCCAACAGAA	M	E	5	2	3
FZR1-NAMPT	FZR1	NAMPT	19	3538293	+	7	106254504	-	ENSG00000105325	ENSG00000105835	inter-chromosomal	caggaggtttctggatgtttgttgggtttggtttggttttgttttgttttATTGTAGAAGGCATGAAACAAAAAATGTGGAGTATTGAAAATATTGCCTT	M	E	76	26	50
GALT-IL11RA	GALT	IL11RA	9	34649564	+	9	34655133	+	ENSG00000213930	ENSG00000137070	Read-Through	ttggctacgaaatgcttgctcaggctcagagggacctcacccctgagcagGAAGCCTCAGTTTTGGAGAGGAAGAGCCAGGCTTTAGCCTCCCATCTCAG	E	E	8	3	5
GALT-IL11RA	GALT	IL11RA	9	34649564	+	9	34655218	+	ENSG00000213930	ENSG00000137070	Read-Through	ttggctacgaaatgcttgctcaggctcagagggacctcacccctgagcagATGAGCAGCAGCTGCTCAGGGCTGAGCAGGGTCCTGGTGGCCGTGGCTAC	E	E	133	51	82
GALT-IL11RA	GALT	IL11RA	9	34649564	+	9	34656739	+	ENSG00000213930	ENSG00000137070	Read-Through	ttggctacgaaatgcttgctcaggctcagagggacctcacccctgagcagGGACCCAGTGTCCTGGTTTCGGGATGGGGAGCCAAAGCTGCTCCAGGGAC	E	E	7	3	4
GANC-CAPN3	GANC	CAPN3	15	42352124	+	15	42384483	+	ENSG00000214013	ENSG00000092529	Read-Through	ccatcctgagcctggagaagctctcactcaacattgccactgactgggagGAAATTTGCGAGAATCCCCGATTTATCATTGATGGAGCCAACAGAACTGA	E	E	6	2	4
GANC-CAPN3	GANC	CAPN3	15	42354453	+	15	42359542	+	ENSG00000214013	ENSG00000092529	Read-Through	gaatgagttggcaaatcagtttaaaaacacaaactacccaacagaaaaatGAGACCCCCAAGTCAACATTGCTTCAGAAATCCTTTAGCACTCATTTCTC	E	M	8	4	4
GANC-CAPN3	GANC	CAPN3	15	42354453	+	15	42359782	+	ENSG00000214013	ENSG00000092529	Read-Through	gaatgagttggcaaatcagtttaaaaacacaaactacccaacagaaaaatCTTTTTCTTCCAAAGCCACTTGCCATGCCGACCGTCATTAGCGCATCTGT	E	M	26	9	17
GANC-CAPN3	GANC	CAPN3	15	42354453	+	15	42359797	+	ENSG00000214013	ENSG00000092529	Read-Through	gaatgagttggcaaatcagtttaaaaacacaaactacccaacagaaaaatCCACTTGCCATGCCGACCGTCATTAGCGCATCTGTGGCTCCAAGGACAGC	E	M	8	4	4
GANC-CAPN3	GANC	CAPN3	15	42354453	+	15	42360075	+	ENSG00000214013	ENSG00000092529	Read-Through	gaatgagttggcaaatcagtttaaaaacacaaactacccaacagaaaaatCCAGAAGTTCCCCATCCAGTTCGTCTGGAAGAGACCTCCGGAAATTTGCG	E	M	25	9	16
GANC-CAPN3	GANC	CAPN3	15	42354453	+	15	42384483	+	ENSG00000214013	ENSG00000092529	Read-Through	gaatgagttggcaaatcagtttaaaaacacaaactacccaacagaaaaatGAAATTTGCGAGAATCCCCGATTTATCATTGATGGAGCCAACAGAACTGA	E	E	102	38	64
GBGT1-AHSA2	GBGT1	AHSA2	9	133152948	-	2	61188964	+	ENSG00000148288	ENSG00000173209	inter-chromosomal	taagagggtttggggcagtttataataaagggggcgtgtgctcaaccctaGACAAGTCCTGCATTTGCTTAAAAGCTCTTGCAGAGTTGGAATTAGAGCT	E	M	6	0	6
GCA-NABP1	GCA	NABP1	2	162344274	+	2	191693202	+	ENSG00000115271	ENSG00000173559	intra-chromosomal	ctcgctccgctcgtcccgctcgtcatggcctacccgggatacggaggaggGATTTAAACCTGTCATCCTTGACATTTGGGGCAGAAACTGCTGAAATGAA	E	M	6	3	3
GDPD3-CBWD1	GDPD3	CBWD1	16	30112132	-	9	148015	-	ENSG00000102886	ENSG00000172785	inter-chromosomal	ccatctgggcctcggagaagagctcggtcatgaagaaatgcaaggctgccTCTCACTCTGTCCCCCAAGTTGGAGTGCGGTGGTGCGACCTCGGCTCACT	E	M	16	7	9
GFOD2-ENKD1	GFOD2	ENKD1	16	67685457	-	16	67666265	-	ENSG00000141098	ENSG00000124074	intra-chromosomal	catcagcatcccccctccactcacccggcagatatccgtgaaggctctagCTCAAGGGCGCCTCGAGGGAAACGCGCTGAAGCTGGACTTGCTGACTTCC	E	E	12	5	7
GGA2-RNF130	GGA2	RNF130	16	23463542	-	5	179980343	-	ENSG00000103365	ENSG00000113269	inter-chromosomal	ttttttctgagctttctaaaatcagctgaaaataaaaccttatttttttaTTCTATTTTATCATTCTCTTATATGTAGGACATGGAGAGGGATGTAGTAA	E	M	13	3	10
GGT5-BCR	GGT5	BCR	22	24244553	-	22	23309424	+	ENSG00000099998	ENSG00000186716	intra-chromosomal	gcccacgctgctgttgccgccgactccaaggtctgctcggatattggacgCTGGACCCGCAGGCCCTGCAGGACAGAGACTGGCAGCGCACCGTCATCGC	E	E	6	1	5
GIGYF2-C2orf82	GIGYF2	C2orf82	2	232858811	+	2	232869047	+	ENSG00000204120	ENSG00000182600	intra-chromosomal	agcactggctggttctgtatttgagaatgtagaggtcaaggcagatgtcgGAATGCTGATACCTGATTCTAGTTATGGATATGGAGGCAAGGAGAAGTTG	M	E	6	2	4
GKAP1-KIF27	GKAP1	KIF27	9	83816997	-	9	83908653	-	ENSG00000165113	ENSG00000165115	Read-Through	agcatcggttaacagcctatgggtgaaatttggctttcattcatgaatgaGCTTCAGTTGTGGAGGGCCAAAAGGGTATCATTCCTCGAGCTATTCAAGA	E	E	24	11	13
GKAP1-KIF27	GKAP1	KIF27	9	83816997	-	9	83915679	-	ENSG00000165113	ENSG00000165115	Read-Through	agcatcggttaacagcctatgggtgaaatttggctttcattcatgaatgaGGAATCCAGATCTTACATAAGATGGAAGTCTCTCACACTAGATACTGAAC	E	E	30	7	23
GLIPR1-ATXN3	GLIPR1	ATXN3	12	75482080	+	14	92054748	-	ENSG00000139278	ENSG00000066427	inter-chromosomal	tgacttcaagactcggatatgcaaaaaagtctgtggccactacactcaggTGTTACAGGAAAGGGGTCCGGATCCAGACCCCAAGAGAGGGTTCTTGAAT	E	M	85	32	53
GLIPR1-ATXN3	GLIPR1	ATXN3	12	75482081	+	14	92054744	-	ENSG00000139278	ENSG00000066427	inter-chromosomal	gacttcaagactcggatatgcaaaaaagtctgtggccactacactcaggtACAGGAAAGGGGTCCGGATCCAGACCCCAAGAGAGGGTTCTTGAATTCAG	E	M	21	8	13
GLYCTK-DNAH1	GLYCTK	DNAH1	3	52291111	+	3	52316455	+	ENSG00000168237	ENSG00000114841	Read-Through	actggctgagggactcacagctgatgacctgctgctcgtgctgatctcagTGATCACTGAGTACCTGTGTGAATGCCAACAAGAAAAATAAAACCACAGT	E	M	98	36	62
GMFG-CDK6	GMFG	CDK6	19	39328357	-	7	92608872	-	ENSG00000130755	ENSG00000105810	inter-chromosomal	cctgaacaaccaagactttaaataaattttaaaatgcaaaaactcggagaTTTGGCAGGAGAGAGGCAGTGGGCGAGGCCGGGCTGGGGCCCCGCCTCCC	E	M	7	3	4
GMFG-LRFN1	GMFG	LRFN1	19	39328357	-	19	39315336	-	ENSG00000130755	ENSG00000128011	Read-Through	cctgaacaaccaagactttaaataaattttaaaatgcaaaaactcggagaATGGCTCCAGGACCCTTCTCCTCGGCCCTCCTCTCGCCGCCGCCCGCTGC	E	E	38	16	22
GMIP-HAP1	GMIP	HAP1	19	19630471	-	17	41721032	-	ENSG00000089639	ENSG00000173805	inter-chromosomal	tgaccagagagaggacgtggctgaagacaccaaagatgggggaggggaagGAGGTCAGGAGTTCGAGACCAGCCTGACCAATGGAGAAACCCCGTCTCCA	E	M	6	1	5
GMIP-LPAR2	GMIP	LPAR2	19	19630472	-	19	19627285	-	ENSG00000089639	ENSG00000064547	Read-Through	gtgaccagagagaggacgtggctgaagacaccaaagatgggggaggggaaGATGGTCATCATGGGCCAGTGCTACTACAACGAGACCATCGGCTTCTTCT	E	E	46	20	26
GMIP-LPAR2	GMIP	LPAR2	19	19630472	-	19	19627970	-	ENSG00000089639	ENSG00000064547	Read-Through	gtgaccagagagaggacgtggctgaagacaccaaagatgggggaggggaaGTCTGGAGACGCCTGGAGGCCCGGCCATCCATCCCTTCCCCAACCGCTGT	E	E	14	3	11
GMIP-TSPYL1	GMIP	TSPYL1	19	19629476	-	6	116278178	-	ENSG00000089639	ENSG00000189241	inter-chromosomal	atgctggtggtgcctgaggtctgatggcctctaataaactgtgtcctataTGCTGTCACTTGGATTTCTAGCTTTGGGAGCCTGTTCCACCTACTCAGCT	E	M	5	1	4
GMIP-TSPYL1	GMIP	TSPYL1	19	19629476	-	6	116278190	-	ENSG00000089639	ENSG00000189241	inter-chromosomal	atgctggtggtgcctgaggtctgatggcctctaataaactgtgtcctataCTCTGAACTGGTTGCTGTCACTTGGATTTCTAGCTTTGGGAGCCTGTTCC	E	M	7	3	4
GMIP-TSPYL1	GMIP	TSPYL1	19	19629476	-	6	116278194	-	ENSG00000089639	ENSG00000189241	inter-chromosomal	atgctggtggtgcctgaggtctgatggcctctaataaactgtgtcctataGGGCCTCTGAACTGGTTGCTGTCACTTGGATTTCTAGCTTTGGGAGCCTG	E	M	9	4	5
GMIP-TSPYL1	GMIP	TSPYL1	19	19629476	-	6	116278236	-	ENSG00000089639	ENSG00000189241	inter-chromosomal	atgctggtggtgcctgaggtctgatggcctctaataaactgtgtcctataGTACTGCCTTTATCTGCACTGCTTGGACCCTGTTTATTCCCAGGGCCTCT	E	M	8	5	3
GMIP-ZNF468	GMIP	ZNF468	19	19629476	-	19	52839564	-	ENSG00000089639	ENSG00000204604	intra-chromosomal	atgctggtggtgcctgaggtctgatggcctctaataaactgtgtcctataTCAGACAATTCCTTTTGGAGACAGTTGTTTCAAATGCAGTGAGTATAGCA	E	M	9	7	2
GNA13-SHPRH	GNA13	SHPRH	17	65010715	-	6	145908111	-	ENSG00000120063	ENSG00000146414	inter-chromosomal	taaagcccaaacatttgtaacaaactccctaataaatttagagaaagtcaATCCATAAAAAGGAATGAGATCATGTCCTTTGCAGGGACATGGATGAAGC	E	M	16	5	11
GNAL-MPPE1	GNAL	MPPE1	18	11885685	+	18	11886028	-	ENSG00000141404	ENSG00000154889	intra-chromosomal	cttatgaaagctttcagacaaaaataaactttcacgttaccatgatgaaaCTGGGATGAGAACAAAGGGCTGACCTTACCTTTGATTTAGTGTAAATAAA	E	M	6	4	2
GOLGA4-C5AR1	GOLGA4	C5AR1	3	37319695	+	19	47319782	+	ENSG00000144674	ENSG00000197405	inter-chromosomal	gacctcaagtgatccacccacattggtctcccaaagtgttgggattacagACTCCTTCAATTATACCACCCCTGATTATGGGCACTATGATGACAAGGAT	M	E	114	44	70
GPATCH1-FAM131A	GPATCH1	FAM131A	19	33114418	+	3	184340256	+	ENSG00000076650	ENSG00000175182	inter-chromosomal	cccttagtaaacaaagaggaagagcatgcaccagaattatccgcaaatcaGGCCTCCCAAAGTGCTGGAATTACAGGCGTGAGCCACCACGCCTGGCCCA	E	M	5	3	2
GPBP1L1-FAM185A	GPBP1L1	FAM185A	1	45654543	-	7	102755146	+	ENSG00000159592	ENSG00000222011	inter-chromosomal	aaaagaaagaagacaaggtggaaaagttgcagtttgaagaggaggactttATGCCGAAAGGAAAGGAGGCCAAGGGGAAGAAGTTGGCTCTGGCCCCTGC	E	E	10	5	5
GPI-YY1AP1	GPI	YY1AP1	19	34402156	+	1	155659897	-	ENSG00000105220	ENSG00000163374	inter-chromosomal	ctcattttaaaatttttgtagatcagtgtactgttgtaaaaaaaaaaaaaTTTCCCCAAAGTGGAACATAGCCCAGGGCCTCCACCAGTCGATAAACAGT	E	M	17	8	9
GPR141-NME8	GPR141	NME8	7	37685583	+	7	37850260	+	ENSG00000187037	ENSG00000086288	intra-chromosomal	gggctcaagtgatcctttcatctcagcctcctcagtagctgagactacagTAGATAAATGGCAAGCAAAAAACGAGAAGTCCAGTTACAGACAGTCATCA	E	E	33	17	16
GPR141-NME8	GPR141	NME8	7	37685583	+	7	37857274	+	ENSG00000187037	ENSG00000086288	intra-chromosomal	gggctcaagtgatcctttcatctcagcctcctcagtagctgagactacagGCAGAAGCTGACAACATTGTGACTTTGCAGCCATTTAGAGATAAATGTGA	E	E	41	16	25
GPR160-SETD8	GPR160	SETD8	3	170039043	+	12	123390704	+	ENSG00000173890	ENSG00000183955	inter-chromosomal	gctggaaggaaccgctctcgcttcgtcctacacttgcgcaaatgtctccgCCTTCAGGAAGAGAACTCAGTTACACATCACGAAGTCAAATGCCAGGGGA	E	M	31	15	16
GPX1-HBA2	GPX1	HBA2	3	49357176	-	16	172847	+	ENSG00000233276	ENSG00000188536	inter-chromosomal	ccagaccaaggcgagtttccccactaataaagtgccgggtgtcagcagaaCATAAACCCTGGCGCGCTCGCGGGCCGGCACTCTTCTGGTCCCCACAGAC	E	E	6	2	4
GRAMD1A-FAM200B	GRAMD1A	FAM200B	19	35014879	+	4	15689634	+	ENSG00000089351	ENSG00000237765	inter-chromosomal	cagcctgggcagcaaagcaagaccccgttttgtacaaaaaagaaaaaaaaAGGTGTGGTGGTGCACACCTATAGTCCCAGCTACTCAGGAGGCTGTGGCA	E	M	99	40	59
GRAMD1A-SCN1B	GRAMD1A	SCN1B	19	35026215	+	19	35032528	+	ENSG00000089351	ENSG00000105711	Read-Through	cccacatggacagatggacacacagagcctcggcggccactgctggcacgTGTCCTCAGCCTGCGGGGGCTGCGTGGAGGTGGACTCGGAGACCGAGGCC	M	E	214	77	137
GRIPAP1-SLC15A1	GRIPAP1	SLC15A1	X	48987785	-	13	98684542	-	ENSG00000068400	ENSG00000088386	inter-chromosomal	ttttggctgagaacaatgccttgaggactagcctggctgccctggagcagACAGAGTTTTGCTCTTGTTGTCCAGGCTGGAGTGCAATGGCACGATCTCA	E	M	5	2	3
GRK6-PRR7	GRK6	PRR7	5	177441990	+	5	177454829	+	ENSG00000198055	ENSG00000131188	Read-Through	cccctggcctggctgagtttggcagggcctgggccatccctgggacaaagGTCCCGCGCGGCCCCGGGTGAGGCACGCCCGCGCGCCCGCCGGCGCCATG	M	E	5	1	4
GSTK1-CHST6	GSTK1	CHST6	7	143270854	+	16	75476026	-	ENSG00000197448	ENSG00000183196	inter-chromosomal	acttttacaatttttgattttttaaaatgtattctgatacacaaaataatAAAAATAAAAAAAATTAGCCGGGTGTGGTGGTGCACACCTGTAATTCCAG	E	M	6	2	4
GSTK1-IFIT3	GSTK1	IFIT3	7	143270854	+	10	89339974	+	ENSG00000197448	ENSG00000119917	inter-chromosomal	acttttacaatttttgattttttaaaatgtattctgatacacaaaataatAGGAACTGGGCCGCCTGCTAAGGGATGCCCCTTCAGGCATAGGCAGTATT	E	M	6	3	3
GSTO1-ARL10	GSTO1	ARL10	10	104255271	+	5	176377788	+	ENSG00000148834	ENSG00000175414	inter-chromosomal	tgcccgtttgctgagaggacgcgtctagtcctgaaggccaagggaatcagGATCTCACTCTGTCACCCAGGCTGGAATGCAGTGGTGCAATCATGGCTCA	E	M	9	2	7
GTF2F1-PSPN	GTF2F1	PSPN	19	6380285	-	19	6375616	-	ENSG00000125651	ENSG00000125650	Read-Through	aaccccgagcgcaagatgatcaacgacaaaatgcacttctccctcaaggaGCACCCACCGCCCCCTTGCCCGCCTGCGCCGAGCCCTGTCTGGTCCATGC	M	E	6	5	1
GTPBP6-LLGL1	GTPBP6	LLGL1	X	304529	-	17	18244133	+	ENSG00000178605	ENSG00000131899	inter-chromosomal	tagaagggaaagcaaatagttttactaaagaagcagcttcaaaccagaccGCCCTGGGGGCCCACTGCCTAGGGAAGAGGACAGGTGGGGCCCAGCACCT	E	M	9	4	5
GUK1-ARF1	GUK1	ARF1	1	228140362	+	1	228097077	+	ENSG00000143774	ENSG00000143761	intra-chromosomal	gcccgctggccgggctggctgcggccgccctgggccgggccccaccggacGGTGTCCCTGGCCAGTGTCCTTCCACCTGTCCACAAGCATGGGGAACATC	E	E	7	2	5
GUSB-ASL	GUSB	ASL	7	65964323	-	7	66081830	+	ENSG00000169919	ENSG00000126522	intra-chromosomal	cgtggttggagagctcatttggaattttgccgatttcatgactgaacagtGTGGGTGCAGTGGACCCCATCATGGAGAAGTTCAACGCGTCCATTGCCTA	E	M	19	8	11
GUSB-ASL	GUSB	ASL	7	65964323	-	7	66082368	+	ENSG00000169919	ENSG00000126522	intra-chromosomal	cgtggttggagagctcatttggaattttgccgatttcatgactgaacagtGTGGCTGAGGAGTGGGCCCAGGGCACCTTCAAACTGAACTCCAATGATGA	E	E	364	137	227
GUSB-IGLL1	GUSB	IGLL1	7	65964323	-	22	23573585	-	ENSG00000169919	ENSG00000128322	inter-chromosomal	cgtggttggagagctcatttggaattttgccgatttcatgactgaacagtGTCAGCCCAAGGCCACCCCCTCGGTCACTCTGTTCCCGCCGTCCTCTGAG	E	E	389	146	243
GUSB-IGLL1	GUSB	IGLL1	7	65964323	-	22	23575082	-	ENSG00000169919	ENSG00000128322	inter-chromosomal	cgtggttggagagctcatttggaattttgccgatttcatgactgaacagtGTTCCTGCTCCAGCGCGGCTCCTGGACTGGCCCCAGGTGCTGGCCCCGGG	E	E	16	8	8
GUSB-IGLL5	GUSB	IGLL5	7	65964323	-	22	22895375	+	ENSG00000169919	ENSG00000254709	inter-chromosomal	cgtggttggagagctcatttggaattttgccgatttcatgactgaacagtGTCAGCCCAAGGCCAACCCCACTGTCACTCTGTTCCCGCCCTCCTCTGAG	E	E	7	2	5
GYPC-HBA1	GYPC	HBA1	2	126696675	+	16	176680	+	ENSG00000136732	ENSG00000206172	inter-chromosomal	tccagctcagaacgattggaaataaatttgaaatgtaaccgagcattccgANNCTTCTGGTCCCCACAGACTCAGAGAGAACCCACCATGGTGCTGTCTC	E	E	8	3	5
H3F3A-HBA1	H3F3A	HBA1	1	226072001	+	16	176680	+	ENSG00000163041	ENSG00000206172	inter-chromosomal	tgtcttctgtgctgttcctgtaagtttgctattaaaatacattaaactatACNNTTCTGGTCCCCACAGACTCAGAGAGAACCCACCATGGTGCTGTCTC	E	E	14	3	11
HACL1-COLQ	HACL1	COLQ	3	15563359	-	3	15489638	-	ENSG00000131373	ENSG00000206561	Read-Through	ccttctcttatcaacatcatgattgagccacaagccacacggaaggcccaGCCCTTCCCAGCCTGGATCAGAAGAAGCGTGGTGGCCACAAAGCATGCTG	E	E	9	1	8
HAUS4-PRMT5	HAUS4	PRMT5	14	22947172	-	14	22928616	-	ENSG00000092036	ENSG00000100462	Read-Through	tttgtccgacacttacactgttgagaaagtggaagttcatcgtctgattaGGTTTGATTTCCTCTGCATGCCTGTCTTCCATCCGCGTTTCAAGAGGGAG	E	E	254	102	152
HAUS4-PRMT5	HAUS4	PRMT5	14	22947601	-	14	22928615	-	ENSG00000092036	ENSG00000100462	Read-Through	aatgcccagtacctggaagtcaagtgcggtgctatgatccttaagctgagGTTTGATTTCCTCTGCATGCCTGTCTTCCATCCGCGTTTCAAGAGGGAGT	E	E	39	13	26
HBA1-S100A9	HBA1	S100A9	16	177522	+	1	153357854	+	ENSG00000206172	ENSG00000163220	inter-chromosomal	tcctgcacccgtacccccgtggtctttgaataaagtctgagtgggcggcaAAACACTCTGTGTGGCTCCTCGGCTTTGACAGAGTGCAAGACGATGACTT	E	E	8	6	2
HCK-TM9SF4	HCK	TM9SF4	20	32099135	+	20	32109586	+	ENSG00000101336	ENSG00000101337	Read-Through	tggtatcctgctgatggagatcgtcacctacggccggatcccttacccagACCAGACTGTCGAGCAGGAGCTAAGACTCCTTTTCCCCTCTGCTGACCGC	E	M	19	6	13
HCK-TM9SF4	HCK	TM9SF4	20	32101662	+	20	32109586	+	ENSG00000101336	ENSG00000101337	Read-Through	cccagacacccaccctcgcttcagccacagtttcctcatctgtccagtggACCAGACTGTCGAGCAGGAGCTAAGACTCCTTTTCCCCTCTGCTGACCGC	E	M	10	2	8
HDAC10-MAPK12	HDAC10	MAPK12	22	50249103	-	22	50248859	-	ENSG00000100429	ENSG00000188130	Read-Through	ctgactacgtggctgccttcctgcacctgctgctcccactggcctttgagGATTTGACTCAGCCATCGGGGACCCTGAGGGGCAAATGCAGGCCACGCCA	E	E	10	3	7
HDGF-MRPL24	HDGF	MRPL24	1	156743652	-	1	156741588	-	ENSG00000143321	ENSG00000143314	Read-Through	gaggctaccaaggaagatgctgaggccccaggcatcagagatcatgagagATCTGACATTTTGTAACTAGATCGGCTACTAGCATTGGAAGGGCCCACGT	E	E	8	7	1
HEXB-HYPK	HEXB	HYPK	5	74697107	+	15	43797440	+	ENSG00000049860	ENSG00000242028	inter-chromosomal	tgatacatccagacattatctgccagttaagattattcttaaaactctggTGGAGTGCAATGGTGTGGTCTCAGCTCACTGCAACCTCCGCCTCTTGGGT	E	M	9	5	4
HIATL2-ZNF782	HIATL2	ZNF782	9	96918643	-	9	96861603	-	ENSG00000196312	ENSG00000196597	Read-Through	tgtggaattctccgtccctttccagggagggaacaaagcccacagcaccgGATCTCACTTTGTCACTCAGGTTGGAGTGCAGTGGCACAATCACAGTTCA	E	E	11	3	8
HIC2-PI4KA	HIC2	PI4KA	22	21442855	+	22	20734554	-	ENSG00000169635	ENSG00000241973	intra-chromosomal	cccccccgccgctggctgctgctcacatggtgtctgggcccttggcactcGTTCATGCGGGAGATGGCAGGGGCCTGGCACATGACGGTGGAGCAGAAAT	E	E	30	11	19
HIC2-PI4KA	HIC2	PI4KA	22	21442855	+	22	20734583	-	ENSG00000169635	ENSG00000241973	intra-chromosomal	cccccccgccgctggctgctgctcacatggtgtctgggcccttggcactcGAGGAGCTAACATTCCTTCTGTACCTGTAGTTCATGCGGGAGATGGCAGG	E	M	6	2	4
HIC2-PI4KA	HIC2	PI4KA	22	21442857	+	22	20734553	-	ENSG00000169635	ENSG00000241973	intra-chromosomal	cccccgccgctggctgctgctcacatggtgtctgggcccttggcactccgTTCATGCGGGAGATGGCAGGGGCCTGGCACATGACGGTGGAGCAGAAATT	E	E	211	78	133
HIC2-PI4KA	HIC2	PI4KA	22	21442857	+	22	20734582	-	ENSG00000169635	ENSG00000241973	intra-chromosomal	cccccgccgctggctgctgctcacatggtgtctgggcccttggcactccgAGGAGCTAACATTCCTTCTGTACCTGTAGTTCATGCGGGAGATGGCAGGG	E	M	62	24	38
HIGD1A-CCDC13	HIGD1A	CCDC13	3	42786028	-	3	42758351	-	ENSG00000181061	ENSG00000244607	Read-Through	ccacatgcgtgtggcagcccaaggctttgttgtaggagcaatgactgttgGGCAGGATGGCAGCAGATGAAAGCTCACAGAACACTTTGCGGCTCCAGTT	E	E	9	2	7
HILPDA-EFCAB3	HILPDA	EFCAB3	7	128456023	+	17	62413732	+	ENSG00000135245	ENSG00000172421	inter-chromosomal	cacgacctgctcctacagccggcgatccactcccggctgttcccccggagGCAGCAAATATAAAGTCTATGGACCCTGCCTCAGGTTATTCAAATAACAT	E	E	8	2	6
HILPDA-PDHB	HILPDA	PDHB	7	128456701	+	3	58432674	-	ENSG00000135245	ENSG00000168291	inter-chromosomal	aataaagtaaatgtttgtttgtttgtttttgagacggagttttgcttttgCTGCCCAGGCTAGAGTGCAGTGGCACTATCTCAGCTCACTGCAATCTCTG	E	M	15	5	10
HIST1H1C-HBA1	HIST1H1C	HBA1	6	26055787	-	16	176680	+	ENSG00000187837	ENSG00000206172	inter-chromosomal	ctaagcccaaggttgtcaagcctaagaaggcggcgcccaagaagaaatagACNCTTCTGGTCCCCACAGACTCAGAGAGAACCCACCATGGTGCTGTCTC	E	E	6	1	5
HIST1H2AD-HIST1H3D	HIST1H2AD	HIST1H3D	6	26198858	-	6	26197251	-	ENSG00000196866	ENSG00000197409	Read-Through	caggctgtactgctccccaagaagactgagagtcaccacaaggccaagggAATGGCTCGTACCAAGCAGACTGCTCGCAAGTCCACGGGTGGGAAAGCGC	E	E	298	100	198
HIST1H2AD-HIST1H3D	HIST1H2AD	HIST1H3D	6	26198859	-	6	26197251	-	ENSG00000196866	ENSG00000197409	Read-Through	ccaggctgtactgctccccaagaagactgagagtcaccacaaggccaaggAATGGCTCGTACCAAGCAGACTGCTCGCAAGTCCACGGGTGGGAAAGCGC	E	E	72	31	41
HIST1H2AD-HIST2H2BE	HIST1H2AD	HIST2H2BE	6	26198851	-	1	149886507	-	ENSG00000196866	ENSG00000184678	inter-chromosomal	tactgctccccaagaagactgagagtcaccacaaggccaagggcaagtaaTGCTGAAGCAGGTCCACCCCGACACCGGCATCTCGTCCAAGGCCATGGGC	E	M	6	3	3
HIST1H2AL-HIST1H2BN	HIST1H2AL	HIST1H2BN	6	27865742	+	6	27865743	+	ENSG00000276903	ENSG00000233822	intra-chromosomal	ggctgtgctactgcccaagaagaccgagagtcaccacaaggccaaaggcaAATAATGTCTCCATAGAATCACTTTCCAATACAACGGCTCTTTTCAGAGC	M	E	73	26	47
HIST1H2BK-HIST1H4I	HIST1H2BK	HIST1H4I	6	27146418	-	6	27138588	+	ENSG00000197903	ENSG00000276180	intra-chromosomal	ccgtgtccgagggcaccaaggccgtcaccaagtacaccagcgctaagtaaCTGCAGTAGATAATGAGGTAACCGAAGGCAATTGTGCTTCTTTTGATAAG	E	E	38	12	26
HIST1H2BO-OR2B6	HIST1H2BO	OR2B6	6	27893843	+	6	27957728	+	ENSG00000274641	ENSG00000124657	intra-chromosomal	ccgtgtccgagggcacaaaggccgtcaccaagtacaccagctccaagtgaCTCTCCAGCTGCCACTCTGTGACCCCTATGTGATAGATCACTTTCTCTGT	E	M	5	3	2
HIST1H3D-HIST1H2BB	HIST1H3D	HIST1H2BB	6	26196840	-	6	26043556	-	ENSG00000197409	ENSG00000276410	intra-chromosomal	tgcccaaggacatccagcttgctcgccgcattcgtggggagagggcgtaaCAAGGAGAGCTATTCTATCTATGTGTACAAGGTTCTGAAGCAGGTCCACC	E	M	7	1	6
HIST1H4I-H2BFS	HIST1H4I	H2BFS	6	27139015	+	21	43565189	+	ENSG00000276180	ENSG00000234289	inter-chromosomal	atagttccatacaaataatgttaaaggaaaacatgcatatatgcagagntCCCGTTTTCACGATCTGCTGCTCGTCTCAGGCTCGTAGTTCGCCTTCAAC	M	E	9	4	5
HIST1H4I-HIST1H2BK	HIST1H4I	HIST1H2BK	6	27139018	+	6	27146798	-	ENSG00000276180	ENSG00000197903	intra-chromosomal	gttccatacaaataatgttaaaggaaaacatgcatatatgcagagataacATGCCGGAACCAGCGAAGTCCGCTCCCGCGCCCAAGAAGGGCTCGAAGAA	M	E	29	15	14
HK3-HBB	HK3	HBB	5	176881943	-	11	5225643	-	ENSG00000160883	ENSG00000244734	inter-chromosomal	gctttgatgcaagtgtggaccaggcgtccatcaaccccggcaagcagaggAGTGGTGGCTGGTGTGGCTAATGCCCTGGCCCACAAGTATCACTAAGCTC	E	M	34	14	20
HM13-CPM	HM13	CPM	20	31571606	+	12	68855458	-	ENSG00000101294	ENSG00000135678	inter-chromosomal	tgttgaccagaagccttacctgataacataaacagtcaaaacatcttgtaACCTGGATGCCACAGTCCTCCATTAGGCTGATGACTCCAAAGATGTAACT	E	M	6	1	5
HNRNPL-ABAT	HNRNPL	ABAT	19	38843371	-	16	8782687	+	ENSG00000104824	ENSG00000183044	inter-chromosomal	gatgaggtctcctgggctcttgcagtgagccttgtgagcaagctgaccctTGGAGGTGAGACACTCTGGGAACTGATTTGACCTCGAATGCTCCTAAAAG	E	M	5	2	3
HNRNPUL2-BSCL2	HNRNPUL2	BSCL2	11	62715500	-	11	62707324	-	ENSG00000214753	ENSG00000168000	intra-chromosomal	attatgagtacaacagatacagagactattacagacaatacaatcgggatGGACCCTCCATTTTCCATATCCAGGAAAATGTGATGCGCCACAGGTATCA	E	E	23	9	14
HSH2D-GAPVD1	HSH2D	GAPVD1	19	16154860	+	9	125331928	+	ENSG00000196684	ENSG00000165219	inter-chromosomal	agatttcccatgtcttcattcatttctccttcaagtgcctccttccccagGCCCCAGACCTAAAGCAGGAGGAGCGTCTGCAAGAACTGGAGAGCTGTTC	M	E	14	6	8
HSPB1-HBA1	HSPB1	HBA1	7	76304295	+	16	176680	+	ENSG00000106211	ENSG00000206172	inter-chromosomal	atacatttatcttctgtttttctcaaataaagttcaaagcaaccacctgtACTCTTCTGGTCCCCACAGACTCAGAGAGAACCCACCATGGTGCTGTCTC	E	E	5	2	3
HSPB1-HBA2	HSPB1	HBA2	7	76304295	+	16	172847	+	ENSG00000106211	ENSG00000188536	inter-chromosomal	atacatttatcttctgtttttctcaaataaagttcaaagcaaccacctgtCATAAACCCTGGCGCGCTCGCGGGCCGGCACTCTTCTGGTCCCCACAGAC	E	E	7	2	5
HSPE1-MOB4	HSPE1	MOB4	2	197501238	+	2	197523624	+	ENSG00000115541	ENSG00000115540	Read-Through	aagtattgcaagcaacagtagtcgctgttggatcgggttctaaaggaaagGATTTCTATAATTGGCCTGATGAATCCTTTGATGAAATGGACAGTACACT	E	E	7	3	4
ICAM3-RAVER1	ICAM3	RAVER1	19	10333776	-	19	10333640	-	ENSG00000076662	ENSG00000161847	Read-Through	cttggctgtgccctcagattccgcaccaataaagccttcaaactccctaaGCTTAGCCAACGGGGCAAGGGGGGCGGGAAGGAGGTGGGGTTTCTCCCAG	E	E	7	5	2
IFNAR2-IL10RB	IFNAR2	IL10RB	21	33252829	+	21	33276595	+	ENSG00000159110	ENSG00000243646	Read-Through	taataaagtctcccttaaaatgcaccctccttccacctggccaggaatcaGTTATAGGATATTCCAAGATAAATGCATGAATACTACCTTGACGGAATGT	E	E	34	10	24
IFNAR2-IL10RB	IFNAR2	IL10RB	21	33252830	+	21	33268394	+	ENSG00000159110	ENSG00000243646	Read-Through	aataaagtctcccttaaaatgcaccctccttccacctggccaggaatcagCATTGGGAATGGTACCACCTCCCGAAAATGTCAGAATGAATTCTGTTAAT	E	E	65	31	34
IFNAR2-IL10RB	IFNAR2	IL10RB	21	33263637	+	21	33268394	+	ENSG00000159110	ENSG00000243646	Read-Through	agtgttctccaagggaaggaggaggaaactgtggtgttcctttcttccagCATTGGGAATGGTACCACCTCCCGAAAATGTCAGAATGAATTCTGTTAAT	M	E	29	13	16
IFNAR2-IL10RB	IFNAR2	IL10RB	21	33263637	+	21	33276596	+	ENSG00000159110	ENSG00000243646	Read-Through	agtgttctccaagggaaggaggaggaaactgtggtgttcctttcttccagTTATAGGATATTCCAAGATAAATGCATGAATACTACCTTGACGGAATGTG	M	E	5	0	5
IFRD1-LSMEM1	IFRD1	LSMEM1	7	112472860	+	7	112486922	+	ENSG00000006652	ENSG00000181016	Read-Through	atgcttgatgctgcaacgcttaaaacgatgaagatttctcgtttcgaaagGCTCTAGAGGACAAAATCCCAGTCCTTGGCACAAACTCAGGAAATGGAAG	E	E	5	3	2
IFRD1-LSMEM1	IFRD1	LSMEM1	7	112472861	+	7	112484812	+	ENSG00000006652	ENSG00000181016	Read-Through	tgcttgatgctgcaacgcttaaaacgatgaagatttctcgtttcgaaaggGGACAATGACTCATTCTTCCCAGGACACTGGTTCTTGTGGCATTCAGGAA	E	E	155	47	108
IFRD1-LSMEM1	IFRD1	LSMEM1	7	112475676	+	7	112483414	+	ENSG00000006652	ENSG00000181016	Read-Through	tagcagtggttatattgcttataatttaatgtacaatactattgaaactgGTGTTCCATCTTAACATAAGTCACCAACTTCTAAACCTGGCACTGGGCAT	M	E	12	9	3
IFRD1-LSMEM1	IFRD1	LSMEM1	7	112475676	+	7	112484812	+	ENSG00000006652	ENSG00000181016	Read-Through	tagcagtggttatattgcttataatttaatgtacaatactattgaaactgGGACAATGACTCATTCTTCCCAGGACACTGGTTCTTGTGGCATTCAGGAA	M	E	7	2	5
IKBKB-EMP2	IKBKB	EMP2	8	42329315	+	16	10544901	-	ENSG00000104365	ENSG00000213853	inter-chromosomal	aaaatagaagagaaaatggaaatgcaatctggcattatcctcaacctcagTGTTTGTTTGTTTGTTTGTGACAGGGTCTCTCTCTGTCACCCAGGCTGGA	E	M	17	8	9
IL1R2-ALG14	IL1R2	ALG14	2	102016051	+	1	94976525	-	ENSG00000115590	ENSG00000172339	inter-chromosomal	tgagtgaattcacccgtgacaaaactgacgtgaagattcaatggtacaagAGATGGGGTTTCACCATGTTGGCCGGGCTGGTCTCGAACTCCTGGGCTCA	E	M	10	7	3
IL1R2-PITPNM3	IL1R2	PITPNM3	2	101992035	+	17	6453170	-	ENSG00000115590	ENSG00000091622	inter-chromosomal	gccttccccaggtgagcagcaacaaggtgagagaatgcagagctgcaggtGGAGAGGGAGAGAGAAAGAGAGAGAGGGAGAGAGAGAGAGAGAGAGGGAG	E	M	9	1	8
IL2RG-CXorf65	IL2RG	CXorf65	X	71108277	-	X	71104404	-	ENSG00000147168	ENSG00000204165	Read-Through	ccctgaagaacctagaggatcttgttactgaataccacgggaacttttcgTTGCACTGCGCATACAATGTGATGCCCTGGAGAGGAGACGAATTCAGATG	E	E	17	6	11
IL2RG-CXorf65	IL2RG	CXorf65	X	71108277	-	X	71104837	-	ENSG00000147168	ENSG00000204165	Read-Through	ccctgaagaacctagaggatcttgttactgaataccacgggaacttttcgGAACCAGGCTGGAGAATGCTTACAGAGCTTTTGTGCCTCTCCTCAAGAAT	E	E	62	25	37
IL2RG-CXorf65	IL2RG	CXorf65	X	71108277	-	X	71106137	-	ENSG00000147168	ENSG00000204165	Read-Through	ccctgaagaacctagaggatcttgttactgaataccacgggaacttttcgACACCATCGATTTGTGTGAACAAACGGGGAAAATGAAGATGCTTTTCCTG	E	E	68	21	47
IL2RG-CXorf65	IL2RG	CXorf65	X	71108277	-	X	71106590	-	ENSG00000147168	ENSG00000204165	Read-Through	ccctgaagaacctagaggatcttgttactgaataccacgggaacttttcgGGCACTTTGTGAAGAGTGAGGCGATCTTGAGGGCATGTTCATCTTCATCA	E	M	5	2	3
IL32-PPEF2	IL32	PPEF2	16	3069819	+	4	75860345	-	ENSG00000008517	ENSG00000156194	inter-chromosomal	gtggggggaactaccaaacacttttgtccgcgtgtttgtgtgttttttttTTTGAGATGGAGTTTCTCTCTTGTTGCCCAGGCTGGAGTGCATTGGCGCG	E	M	6	0	6
IL32-PPEF2	IL32	PPEF2	16	3069821	+	4	75860344	-	ENSG00000008517	ENSG00000156194	inter-chromosomal	ggggggaactaccaaacacttttgtccgcgtgtttgtgtgttttttttatTTGAGATGGAGTTTCTCTCTTGTTGCCCAGGCTGGAGTGCATTGGCGCGA	E	M	5	1	4
IL9R-DUX4	IL9R	DUX4	X	156005479	+	4	190185849	+	ENSG00000124334	ENSG00000260596	inter-chromosomal	gtggagtgagtggagccagcctgtgtgcttccaggctccccagagacaagGAACAGTAAGAGGACCTTGTGAGTGAATAATTTGTTTCCACATTACAGAG	E	E	18	7	11
IL9R-RPL23A	IL9R	RPL23A	X	156005479	+	17	28720008	+	ENSG00000124334	ENSG00000198242	inter-chromosomal	gtggagtgagtggagccagcctgtgtgcttccaggctccccagagacaagGGCGCCGAAAGCGAAGAAGGAAGCTCCTGCCCCTCCTAAAGCTGAAGCCA	E	M	8	2	6
INO80B-WBP1	INO80B	WBP1	2	74457538	+	2	74459643	+	ENSG00000115274	ENSG00000239779	Read-Through	agagcacaagaaccagactatcgagcgcctcaccaagactgcggcgaccaCTTCGAGAGCTGTGCCCAGGAGTGAACAACCAGCCCTACCTCTGTGAGAG	E	E	6	2	4
IQGAP1-PDLIM2	IQGAP1	PDLIM2	15	90486558	+	8	22595961	+	ENSG00000140575	ENSG00000120913	inter-chromosomal	atagctcactgcagcctcaaattcctaggctcaagtgatcctcctgagttGTTTTTTTTTTTTTTTAAGAGATGGGGTCTCACTATGTTGCCCAGGCTGG	E	M	5	2	3
IRAK3-KIF27	IRAK3	KIF27	12	66189432	+	9	83899757	-	ENSG00000090376	ENSG00000165115	inter-chromosomal	ctgcgctgttctggacagctgcgacggcgcgctgggctggcgcggcctggGGTGAAGGAACTGAAGAATCAAGTGCAGATGATGGTACAGGAAAACAAAG	E	M	6	3	3
ITCH-DYNLRB1	ITCH	DYNLRB1	20	34507908	+	20	34526268	+	ENSG00000078747	ENSG00000125971	Read-Through	ttgcacatcttgtaaaattggacaatggctctttagagagttatctgagtGCAGAGGTGGAGGAGACACTGAAGCGACTGCAGAGCCAGAAGGGAGTGCA	M	E	25	14	11
ITGAL-THADA	ITGAL	THADA	16	30496566	+	2	43343186	-	ENSG00000005844	ENSG00000115970	inter-chromosomal	ggcttggcagatgtggctgtgggggctgagagccagatgatcgtgctgagGTATGGTGGTGCATGCCTGTAGTCCCAACTACTTGGGAGGCTAAGGCAGG	E	M	6	2	4
ITGAM-HBB	ITGAM	HBB	16	31297653	+	11	5225643	-	ENSG00000169896	ENSG00000244734	inter-chromosomal	tacgagcagacccgagggggccaggtgtccgtgtgccccttgcccaggggAGTGGTGGCTGGTGTGGCTAATGCCCTGGCCCACAAGTATCACTAAGCTC	E	M	8	1	7
ITGAM-RSF1	ITGAM	RSF1	16	31332892	+	11	77762411	-	ENSG00000169896	ENSG00000048649	inter-chromosomal	ctgagttaataaatcaaatatatgtcatttttgcatatatgtaaggataaAGGAGGGGGTGGATGTAAGAGCTATTTGGAAGGTAAAATCAACAACTATT	E	M	6	2	4
ITPR3-FLT4	ITPR3	FLT4	6	33621692	+	5	180608283	-	ENSG00000096433	ENSG00000037280	inter-chromosomal	tctccctgtacgccgagggctccgtcaatggcttcatcagcactttggggTAGCTGAAGCAGAGAGAGAGAAGGCAGCATACGTCAGCATTTTCTTCTCT	E	E	17	7	10
JAK3-INSL3	JAK3	INSL3	19	17830108	-	19	17817059	-	ENSG00000105639	ENSG00000248099	Read-Through	tgctggaggagggccagaggctgccggcgcctcctgcctgccctgctgagGTGAGTTGCTACAGTGGCTGGAGAGACGACATCTGCTCCATGGGCTGGTG	E	E	217	88	129
JAZF1-TAX1BP1	JAZF1	TAX1BP1	7	27840698	-	7	27827738	+	ENSG00000153814	ENSG00000106052	intra-chromosomal	aagagaagccttttgcctgcccagttcctggatgtaaaaagagatacaagGAAGATGAGAATGTGCCTACTGCTCCTGATCCTCCAAGTCAACATTTACG	E	E	12	4	8
JUND-KIAA1683	JUND	KIAA1683	19	18280456	-	19	18269587	-	ENSG00000130522	ENSG00000130518	Read-Through	aagtcctcagccacgtcaacagcggctgccagctgctgccccagcaccagCCCAGGGCAGTGTTGCTGCATATTGCATGGATGAAAGGCTGAAGGCTGCC	E	E	6	4	2
KAT8-GIT2	KAT8	GIT2	16	31121118	+	12	109954316	-	ENSG00000103510	ENSG00000139436	inter-chromosomal	ttcagctaaatggtttttgtgtgtgtgtgtgtgtgtgtgtgtgtgtgtttTATTCTTTTTTTTTTTTTTGAGACGGAGTCTTGCTCTGTCGCCCAGGTTG	E	M	7	5	2
KBTBD2-RPH3A	KBTBD2	RPH3A	7	32874524	-	12	112617795	+	ENSG00000170852	ENSG00000089169	inter-chromosomal	gctggagtgcattggtgcagtcatggttcactgaagccttgaactcatggGCTCAAGTGATCCTCCTGCTTCAGCCTCCTGAGTAGCTGGGACCACAGGT	E	M	39	12	27
KIAA0319L-ENTPD1	KIAA0319L	ENTPD1	1	35466610	-	10	95874817	+	ENSG00000142687	ENSG00000138185	inter-chromosomal	gagggtcaaaatgcccatggggaaggctatgtgaacgtgacagtcaagccAGGCTCAACATCACATGGAAGCTGCCAATGCTTGGGGCCTCTACCCTCTG	E	M	5	1	4
KIAA0586-HNRNPC	KIAA0586	HNRNPC	14	58521186	+	14	21234229	-	ENSG00000100578	ENSG00000092199	intra-chromosomal	atctcttctgcctgctcacttctgtgagatttttttgatcttcagctacaTTTTCGGCTTTGTGAGAAACCTTACCATCAAACACGATGGCCAGCAACGT	M	E	202	76	126
KIF13A-PKNOX1	KIF13A	PKNOX1	6	17987055	-	21	43017928	+	ENSG00000137177	ENSG00000160199	inter-chromosomal	gaatcaaacggtcctgcaccctcctccttctaacaccaaacagggagaaaGGCTGGTCGCAGTGCCTCACATCTGTAATTCCAGCACTTTGGGAGGCCAA	E	M	17	3	14
KIF1B-PGD	KIF1B	PGD	1	10375373	+	1	10399629	+	ENSG00000054523	ENSG00000142657	Read-Through	atgaacgactggttgtatgccttcaacccacttctagctggcacaatacgAGCTGACATCGCGCTGATCGGATTGGCCGTCATGGGCCAGAACTTAATTC	E	E	5	2	3
KIF1B-PGD	KIF1B	PGD	1	10376676	+	1	10399629	+	ENSG00000054523	ENSG00000142657	Read-Through	aagaaagcgttacctctcatttctctttgtgattcttgacggtgactcttAGCTGACATCGCGCTGATCGGATTGGCCGTCATGGGCCAGAACTTAATTC	M	E	61	23	38
KIF27-CNEP1R1	KIF27	CNEP1R1	9	83921370	-	16	50036166	+	ENSG00000165115	ENSG00000205423	inter-chromosomal	gctgaggagtccagcgctcgccgacaggggcctgggctgtcccgagccggGTCTCGCTCTGTTGCCAGGCTGGAGGGCAGTGGCACGATCTTGGCTTTCT	E	M	13	2	11
KIF27-MOCS3	KIF27	MOCS3	9	83921370	-	20	50960771	+	ENSG00000165115	ENSG00000124217	inter-chromosomal	gctgaggagtccagcgctcgccgacaggggcctgggctgtcccgagccggTCTCTCTCTGTTGCCCAGGCTGGAGTGTAGTGGTGCGATCTCAGCTCACT	E	M	13	2	11
KLF16-REXO1	KLF16	REXO1	19	1863042	-	19	1828632	-	ENSG00000129911	ENSG00000079313	Read-Through	aagcctactacaagtcctcgcacctaaagtcgcacctgcggacgcacacaGGGCTGGGTTACGACCCCTACAACCCTGAGCTGCCCAAGCCCCCCGCGCA	E	E	22	5	17
KLF1-DNASE2	KLF1	DNASE2	19	12887055	-	19	12881153	-	ENSG00000105610	ENSG00000105612	Read-Through	acactgaccgccctgggccccttcccggacacacaggatgacttcctcaaGGTTCGTGGTCTACAAGCTGCCAGCTCTTAGAGGGTCCGGGGAGGCGGCG	E	E	190	67	123
KLHDC4-SHC1	KLHDC4	SHC1	16	87699525	-	1	154964366	-	ENSG00000104731	ENSG00000160691	inter-chromosomal	ggcacctgccaccacgcctggctaatttttgtattttttttttagtagagATGGGGTTTCGCCATGTTGCCCAAGCTGTTCTTGAACTCCCGGGCTCAAG	M	E	14	5	9
KLHL22-SCARF2	KLHL22	SCARF2	22	20446443	-	22	20430557	-	ENSG00000099910	ENSG00000244486	Read-Through	tgatcgggggcagcaacaacgatgccggatacaggagggacgtgcaccagGTGCGAGACCAAGTGTAGCAATGGCACTTACGGCGAGGACTGCGCCTTCG	E	E	5	1	4
KLHL22-SCARF2	KLHL22	SCARF2	22	20446443	-	22	20431988	-	ENSG00000099910	ENSG00000244486	Read-Through	tgatcgggggcagcaacaacgatgccggatacaggagggacgtgcaccagCTCCCAGGTGCCCACGTGCTGCGCTGGCTGGAGGCAGCAAGGGGACGAGT	E	E	61	21	40
KMT2C-CSNK1E	KMT2C	CSNK1E	7	152435624	-	22	38361558	-	ENSG00000055609	ENSG00000213923	inter-chromosomal	ccggcctcgcaaagatggcgcttcccctttccagagagccagaaagaaacTATTTGGAGTTTTCCTCGTCTTACTGGATGTCACTCTCGTCCTTGCCGAC	E	E	17	7	10
KMT2C-TPTE	KMT2C	TPTE	7	152435624	-	21	10561032	+	ENSG00000055609	ENSG00000274391	inter-chromosomal	ccggcctcgcaaagatggcgcttcccctttccagagagccagaaagaaacTATTTGGAGTTTTCCTGGTCTTACTGGATGTCACTCTCATCCTTGCCGAC	E	E	16	5	11
KMT2C-TPTE	KMT2C	TPTE	7	152435627	-	21	10559493	+	ENSG00000055609	ENSG00000274391	inter-chromosomal	gggccggcctcgcaaagatggcgcttcccctttccagagagccagaaagaACAGCAAGATTAAGAAAATTGTGCATTCAATTGTATCATCCTTTGCATTT	E	E	17	2	15
KMT2D-PRKAG1	KMT2D	PRKAG1	12	49021762	-	12	49013111	-	ENSG00000167548	ENSG00000181929	Read-Through	gagcctggaattgtcggaaatggatgaactaagaagctttgaggctaccaGGTCATTTCTTCAGATAGCTCCCCAGCTGTGGAAAATGAGCATCCTCAAG	M	E	5	2	3
KSR1-LGALS9	KSR1	LGALS9	17	27617429	+	17	27638264	+	ENSG00000141068	ENSG00000168961	Read-Through	agctgaaccggcggctctcccaccctggacacttctggaagtcagctgagCTGTCCCCTTTTCTGGGACTATTCAAGGAGGTCTCCAGGACGGACTTCAG	E	E	172	60	112
LAPTM5-HBA1	LAPTM5	HBA1	1	30732469	-	16	176680	+	ENSG00000162511	ENSG00000206172	inter-chromosomal	tgctttgtgtgcgacagggaggaagtttcaataaagcagcaacaagcttcACTCTTCTGGTCCCCACAGACTCAGAGAGAACCCACCATGGTGCTGTCTC	E	E	5	2	3
LAT2-ANKH	LAT2	ANKH	7	74226508	+	5	14705161	-	ENSG00000086730	ENSG00000154122	inter-chromosomal	caagcctgggcaacagagcaagaccccatctcaaaaaaaaaatttaaaaaTTAGCTGGGCACAGTGGTGTGCATCTGTAGTCCCAGCTACTTGGGAGGCT	E	M	28	12	16
LCLAT1-SLC25A37	LCLAT1	SLC25A37	2	30607831	+	8	23543088	+	ENSG00000172954	ENSG00000147454	inter-chromosomal	gtgagacaagatgtggaggtgaagacagtgatattgatgatcctgaccctAGACAGGGTCTTGCCTTGTCGCCTAGGCTGGAGTGCAGTGTTGAGATCAT	M	E	5	1	4
LMAN2-MXD3	LMAN2	MXD3	5	177334286	-	5	177311486	-	ENSG00000169223	ENSG00000213347	intra-chromosomal	atcgactggaccaagatcgagcccagcgtcaacttcctcaagtcgcccaaAGAGGCCGAGCATGGTTATGCGTCCCTGTGCCCGCATCGCAGTCCAGGCC	E	E	60	17	43
LMBRD1-CALCOCO2	LMBRD1	CALCOCO2	6	69713643	-	17	48843908	+	ENSG00000168216	ENSG00000136436	inter-chromosomal	gaaaacagctggtggacaaaattttgtggcgctctgcgtcccctgaagatGAGTTTCGTTCTGTTGCCCAGGCTGGAGTGCAATGGCGCAATCTCGGCTC	E	M	6	4	2
LPA-ACTA2	LPA	ACTA2	6	160547790	-	10	88947058	-	ENSG00000198670	ENSG00000107796	inter-chromosomal	cacagcacgttcattccagggacaaataaatgggcaggtctggaaaaaaaTGTAGGGACATGGATGAAGCTGGAAACCATCATCCTCAGCAAACTGTCGC	E	M	87	31	56
LPCAT2-CAPNS2	LPCAT2	CAPNS2	16	55551102	+	16	55566772	+	ENSG00000087253	ENSG00000256812	Read-Through	agttgcctgtttcagatgtcttgagacaactttttgcactctttgacaggGCTCTATTGGAAGGAGCAGATCGAGGTCTTGGAGAAGCTCTTGGAGGCCT	E	M	8	4	4
LRCH3-CD37	LRCH3	CD37	3	197886356	+	19	49337626	+	ENSG00000186001	ENSG00000104894	inter-chromosomal	tgcactccagcctgggcaacagagtgagaccccatctctaaaaataaattAAAGACACACCGACCTGGACCAAGGGAGACAGGCATAAACAGCTCCAAAG	M	E	13	2	11
LRCH4-EPHB3	LRCH4	EPHB3	7	100574660	-	3	184582263	+	ENSG00000077454	ENSG00000182580	inter-chromosomal	cggggcccaggccgggtccctatctctgtgtataaactgtacagaccgtgTGTGTGTGTGTGTGTGCGCGCGCGCGCGCGTGTGTGTGTGCACGCACTGG	E	M	32	13	19
LRCH4-EPHB3	LRCH4	EPHB3	7	100574660	-	3	184582264	+	ENSG00000077454	ENSG00000182580	inter-chromosomal	cggggcccaggccgggtccctatctctgtgtataaactgtacagaccgtgGTGTGTGTGTGTGTGCGCGCGCGCGCGCGTGTGTGTGTGCACGCACTGGC	E	M	70	29	41
LRCH4-VPS13D	LRCH4	VPS13D	7	100574660	-	1	12510525	+	ENSG00000077454	ENSG00000048707	inter-chromosomal	cggggcccaggccgggtccctatctctgtgtataaactgtacagaccgtgCTGTGTGTGTGTGTGTGTGTGTGTGTGTGTGCGCGCGCGCGCGTGCATGC	E	M	10	2	8
LRG1-PLIN5	LRG1	PLIN5	19	4537944	-	19	4534095	-	ENSG00000171236	ENSG00000214456	Read-Through	gggcctgaagccgtgaagggccagacgctcctggcagtggccaagtcccaGGTGACCCTGTTTGCAGCACGATGTCTGAAGAAGAGGCGGCTCAGATCCC	M	E	5	0	5
LRG1-PLIN5	LRG1	PLIN5	19	4539982	-	19	4534095	-	ENSG00000171236	ENSG00000214456	Read-Through	caaaagagcagagctaccatgtcctcttggagcagacagcgaccaaaaagGGTGACCCTGTTTGCAGCACGATGTCTGAAGAAGAGGCGGCTCAGATCCC	E	E	334	127	207
LRP10-REM2	LRP10	REM2	14	22877053	+	14	22884674	+	ENSG00000197324	ENSG00000139890	Read-Through	gtggcccaggtgcccgccgtcgtcagcggggccgcttgatgcgacgcctgAAGCAGATGCCACGCTACTAAAGAAGTCAGAGAAACTGTTGGCAGAGTTG	E	E	31	13	18
LRP10-REM2	LRP10	REM2	14	22877128	+	14	22884674	+	ENSG00000197324	ENSG00000139890	Read-Through	tgctccctcgaaccaacaccccggctcgggcctctgaggccagatcccagAAGCAGATGCCACGCTACTAAAGAAGTCAGAGAAACTGTTGGCAGAGTTG	M	E	11	2	9
LRP10-REM2	LRP10	REM2	14	22881017	+	14	22884674	+	ENSG00000197324	ENSG00000139890	Read-Through	cactccagcctggcaacagagcgagacaagactccatctcaaaaaaaaaaAAGCAGATGCCACGCTACTAAAGAAGTCAGAGAAACTGTTGGCAGAGTTG	M	E	259	101	158
LRRC37B-SMURF2	LRRC37B	SMURF2	17	32053504	+	17	64662068	-	ENSG00000185158	ENSG00000108854	intra-chromosomal	ttaacaataataaaaataaagcttgttagatcatttttaatggtaataaaGGGGAGCTCGGCGTCCCGCTCCCTCCGCGGCTCATGGCGACGACTCTCGG	E	E	5	1	4
LRRFIP2-HTRA4	LRRFIP2	HTRA4	3	37148894	-	8	38988329	+	ENSG00000093167	ENSG00000169495	inter-chromosomal	aagaccgattttctgcagaagatgaagctttgagtaacattgccagagagGGACATGGATGGAGCTGGAAACCATTATCCTCAGCAAACTAACGCAGGAA	E	M	12	5	7
LRRFIP2-NUDT19	LRRFIP2	NUDT19	3	37174537	-	19	32712099	+	ENSG00000093167	ENSG00000213965	inter-chromosomal	ggggtctagatgtaaatgtcagtggaaaggagagctaccatcactaaggtGAGTCTCAATCTGTCGCCCAGGCTGGAGTGCAGTGGCATGATATAGGCTC	E	M	6	3	3
LSM10-STK40	LSM10	STK40	1	36391415	-	1	36361340	-	ENSG00000181817	ENSG00000196182	Read-Through	tgtgggaacgtcaccataccctcgcaagtggggagagagatgaggaactgAGCTGAGAATGAAGCGGAGAGCATCAGACAGAGGAGCTGGGGAAACGTCG	M	E	5	2	3
LSM10-STK40	LSM10	STK40	1	36391486	-	1	36361340	-	ENSG00000181817	ENSG00000196182	Read-Through	gactgactgacaccacaaagtgactgctggaaagagaaaccagagggcagAGCTGAGAATGAAGCGGAGAGCATCAGACAGAGGAGCTGGGGAAACGTCG	M	E	6	4	2
LSM10-STK40	LSM10	STK40	1	36391486	-	1	36368084	-	ENSG00000181817	ENSG00000196182	Read-Through	gactgactgacaccacaaagtgactgctggaaagagaaaccagagggcagTGCACACACCCAGAAGCTATGTCCTTCGGCAGTAAAAGTTTTACAGCACA	M	E	19	10	9
LSM10-STK40	LSM10	STK40	1	36392358	-	1	36361340	-	ENSG00000181817	ENSG00000196182	Read-Through	gtaggattacaggcatgagccaccgggtctggccaagcacacattatcagAGCTGAGAATGAAGCGGAGAGCATCAGACAGAGGAGCTGGGGAAACGTCG	E	E	7	3	4
LSM10-STK40	LSM10	STK40	1	36393766	-	1	36361340	-	ENSG00000181817	ENSG00000196182	Read-Through	aaactttggtggcaagggccaaggccggtgggaatttcccccaaaaaactAGCTGAGAATGAAGCGGAGAGCATCAGACAGAGGAGCTGGGGAAACGTCG	E	E	9	3	6
LSP1-HBA1	LSP1	HBA1	11	1892068	+	16	176929	+	ENSG00000130592	ENSG00000206172	inter-chromosomal	ggaggaaagaaactcctgatcattggccaaagggacttacccctggagagGATGTTCCTGTCCTTCCCCACCACCAAGACCTACTTCCCGCACTTCGACC	M	E	5	2	3
LSP1-HBA2	LSP1	HBA2	11	1892267	+	16	172847	+	ENSG00000130592	ENSG00000188536	inter-chromosomal	cccccaccccgccattttgtataataaagctccctgtgtattctcatgtgCATAAACCCTGGCGCGCTCGCGGGCCGGCACTCTTCTGGTCCCCACAGAC	E	E	5	1	4
LSP1-TNNT3	LSP1	TNNT3	11	1887576	+	11	1922857	+	ENSG00000130592	ENSG00000130595	intra-chromosomal	tgagaaggtgcttgtggaagggggcccggctccctaggcgtcccatctcgAAACCACCCACCTTCACCATGTCTGACGAGGAAGTTGAACAGGTGGAGGA	E	E	198	74	124
LUC7L3-CDCA3	LUC7L3	CDCA3	17	50746702	+	12	6848348	-	ENSG00000108848	ENSG00000111665	inter-chromosomal	caggagcaaaagtcgggacagagaacaagatagaaaatccaaggagaaagCAGGGTCTTGCTCTTGTCACCCAGGCTGGAGTGCAGTGGCACGATCACAG	E	M	7	2	5
LYG1-DIEXF	LYG1	DIEXF	2	99304640	-	1	209853378	+	ENSG00000144214	ENSG00000117597	inter-chromosomal	gaaccacagacgtgagccactccacccagcctaaaacttcatcttctttgATGGAGTCTCGCTCTGTTGCCCAGGCTGGAGTACACTGGCATGATCTTGG	E	M	16	4	12
LYZ-HBA1	LYZ	HBA1	12	69354234	+	16	176680	+	ENSG00000090382	ENSG00000206172	inter-chromosomal	atgcatgatgtaaaaaatacaaacattctaattaaaggctttgcaacacaACTCTTCTGGTCCCCACAGACTCAGAGAGAACCCACCATGGTGCTGTCTC	E	E	6	2	4
LZIC-FAM73A	LZIC	FAM73A	1	9928939	-	1	77878051	+	ENSG00000162441	ENSG00000180488	intra-chromosomal	ctctgtggatttacctattctggatatttcatataaatggaatcatatgaTGTCCTCTTGAAAAGAACATTTCTGACTGCATGCAGAAGGGTACTTAAGA	E	M	6	3	3
MAFG-SIRT7	MAFG	SIRT7	17	81919197	-	17	81917967	-	ENSG00000197063	ENSG00000187531	Read-Through	ctggaaagtcggagccgcagcctgctgcaccgtttccgctctgggatcttGTGTCGCGCATCCTGAGGAAGGCGGCGGCGGAGCGCAGCGCCGAGGAGGG	M	E	16	11	5
MAFG-SIRT7	MAFG	SIRT7	17	81921219	-	17	81917967	-	ENSG00000197063	ENSG00000187531	Read-Through	gtcagagctcaaggaatctgtgcccaccaccagctcctggtccgtaggagGTGTCGCGCATCCTGAGGAAGGCGGCGGCGGAGCGCAGCGCCGAGGAGGG	E	E	5	1	4
MAGED1-MAP1S	MAGED1	MAP1S	X	51898833	+	19	17733020	+	ENSG00000179222	ENSG00000130479	inter-chromosomal	cttgagcccaggagttcaagaccagcctgggcaacataacgaaaccccatCTTAAAATAAGATTCACTGGAGTCATGAGCGCACCAGGCCTCCCCAGAAA	M	E	8	1	7
MAN2B1-RPL10	MAN2B1	RPL10	19	12646632	-	X	154398496	+	ENSG00000104774	ENSG00000147403	inter-chromosomal	tggaacccatggaaatccgcactttcctggcctcagttcaatggaaggagGCCACTGAAGATCCTGGTGTCGCCATGGGCCGCCGCCCCGCCCGTTGGNN	M	E	11	3	8
MANF-IL6R	MANF	IL6R	3	51387046	+	1	154467627	+	ENSG00000145050	ENSG00000160712	inter-chromosomal	atctgactaccagtacaggcagggcaccgaaaaatgccgctgtgggccagGCGGTGGCTCACGCCTGTAATCCTAGCACTTTGGGAGGCCAAGGTGGGAG	E	M	5	1	4
MAP3K11-CHMP4A	MAP3K11	CHMP4A	11	65608632	-	14	24212107	-	ENSG00000173327	ENSG00000254505	inter-chromosomal	cacgccattgcactccagcctgggcaacaagagcaaaactctatcttaagAAAAAAAAAGAAAGGCAGCTAGGAATAGTAAAAAGAATATTGGTTTTAGA	E	E	5	3	2
MAP3K11-KCNK7	MAP3K11	KCNK7	11	65598095	-	11	65593874	-	ENSG00000173327	ENSG00000173338	Read-Through	aggaagccttcacactggaagggggacctgcgcccccacatctgaaacctGTTATGGCCACATGGCCCCACTATCGCCAGGCGGAAAGGCCTTCTGCATG	M	E	9	3	6
MAP3K8-GOLGA3	MAP3K8	GOLGA3	10	30439274	+	12	132772542	-	ENSG00000107968	ENSG00000090615	inter-chromosomal	agcatttttatggacaacgaccacaggaatctggaattttattaaacatgAGACAGAGTCTCGCTTTGTTGCCCAGGCTGGAGTGCAGTGGCACACTCTC	E	M	5	3	2
MAPK1-YPEL1	MAPK1	YPEL1	22	21769195	-	22	21710908	-	ENSG00000100030	ENSG00000100027	Read-Through	ttgaagagactgctagattccagccaggatacagatcttaaatttgtcagGTTACGTTTTTCTCTCGTCCCAGCTGTGTGGACAGTGCCACACGCCCTCC	E	E	11	6	5
MAPK3-GDPD3	MAPK3	GDPD3	16	30114105	-	16	30113856	-	ENSG00000102882	ENSG00000102886	Read-Through	acctccctgacccgtctaatatataaatatagagatgtgtctatggctgaCCTACACACCCCTGGATCCTCTGAAATGGCAAGGGGTAGGCATGTTGGAT	E	E	12	2	10
MAPK3-GDPD3	MAPK3	GDPD3	16	30114203	-	16	30113064	-	ENSG00000102882	ENSG00000102886	Read-Through	cctccctgtcaaagctgtcacttcgcgtgccctcgctgcttctgtgtgtgGATCTGGAGAGCTGCTGGAGAACACCATGGAGGCCATGGAGAAGTGAGTG	E	E	8	3	5
MAPK3-GDPD3	MAPK3	GDPD3	16	30114203	-	16	30113437	-	ENSG00000102882	ENSG00000102886	Read-Through	cctccctgtcaaagctgtcacttcgcgtgccctcgctgcttctgtgtgtgCTATGCCATGCTCTCCATCTTCTTCCTGCGCCGGCCTCATCTGCTGCACA	E	M	56	23	33
MAPK3-GDPD3	MAPK3	GDPD3	16	30114203	-	16	30113649	-	ENSG00000102882	ENSG00000102886	Read-Through	cctccctgtcaaagctgtcacttcgcgtgccctcgctgcttctgtgtgtgCTTCAGCCGAACCCTGCAGCCTGGCTCCAAGCCAGCCCAGCGGCAGGCTC	E	M	10	5	5
MAPK3-GDPD3	MAPK3	GDPD3	16	30116635	-	16	30113020	-	ENSG00000102882	ENSG00000102886	Read-Through	tgctggaggccccctagcccagacagacatctctgcaccctggggcctggTGAGTGTATCTGCCCCTGCCCAGGCTGCCATGTGAGGGTGTGCAGGTCGT	E	M	14	1	13
MARCH2-HNRNPM	MARCH2	HNRNPM	19	8430867	+	19	8455405	+	ENSG00000099785	ENSG00000099783	Read-Through	tcattgccctcaccatcgccctcttcaccatctatgtcctctggacgctgTGAAGGAGAACGACCTGCTCAGAATGAGAAGAGGAAGGAGAAAAACATAA	E	E	17	6	11
MARCH8-HACD3	MARCH8	HACD3	10	45489367	-	15	65565514	+	ENSG00000165406	ENSG00000074696	inter-chromosomal	atgagaagactttgggacatttcatgagtcattcaagcaacatttctaagGCTCACCACCACGTGGAAGCTGCCAAGGCTTGGGGCTTGCACCCTCTGAA	E	M	6	4	2
MAVS-PANK2	MAVS	PANK2	20	3873911	+	20	3907926	+	ENSG00000088888	ENSG00000125779	Read-Through	taccaaaagccgaacatacgtataaactgatccagcagttccactcctggTTTTTCCATGGTTTGGACTGGATATCGGTGGAACTCTGGTCAAGCTGGTA	M	E	8	1	7
MBD1-CFAP53	MBD1	CFAP53	18	50272677	-	18	50262219	-	ENSG00000141644	ENSG00000172361	Read-Through	ttcagcctgggtggaacccgcttccgagatacagcagtctggttgccaagAGATCCAAGCCTCCTAAAGGCCAAGGAGCTGAGCACCATCTAGAAAGAAT	E	E	5	2	3
MCEMP1-TRAPPC5	MCEMP1	TRAPPC5	19	7678983	+	19	7682242	+	ENSG00000183019	ENSG00000181029	Read-Through	cattgacacaaaggtacagaaaatcttggaggtgctgcagaaaatgccacGGTGGCGGCGGCATGGAGGCGCGCTTCACGCGCGGGAAGTCGGCGCTGCT	E	E	154	61	93
MCEMP1-TRAPPC5	MCEMP1	TRAPPC5	19	7678984	+	19	7682244	+	ENSG00000183019	ENSG00000181029	Read-Through	attgacacaaaggtacagaaaatcttggaggtgctgcagaaaatgccacgTGGCGGCGGCATGGAGGCGCGCTTCACGCGCGGGAAGTCGGCGCTGCTGG	E	E	6	1	5
MCL1-ADAMTSL4-AS1	MCL1	ADAMTSL4-AS1	1	150574551	-	1	150574552	-	ENSG00000143384	ENSG00000203804	Read-Through	tttctgtttttcctgagaaaaaaaaataaatcttttattcaaatacagggGGTGTGATATGGGTCTTTTCTCATCGACGCCTCTTTTTCCTTCCCTCTCT	E	E	18	6	12
MCL1-ADAMTSL4-AS1	MCL1	ADAMTSL4-AS1	1	150577368	-	1	150563217	-	ENSG00000143384	ENSG00000203804	Read-Through	tgttgctggagtaggagctggtttggcatatctaataagatagccttactGTTTCCTGGGAGAAGGTGGCTTAAGGCTGAGACACTTATGCCCTGGGCCA	M	E	236	92	144
MCM8-KLHL21	MCM8	KLHL21	20	5997608	+	1	6594918	-	ENSG00000125885	ENSG00000162413	inter-chromosomal	cccacctcagcctcctgaatagctgagactacaggcatgcaccactacacCCAGTAATTTTTTTTCTCATATGTAGATACAAAAGGATATTCTTAAAATT	M	E	22	7	15
MCOLN1-PNPLA6	MCOLN1	PNPLA6	19	7534004	+	19	7534005	+	ENSG00000090674	ENSG00000032444	Read-Through	tgggtggggagggtgttgaataaaagggaaaataaatgtgtcgttttcatTTTTAGCGGGAGGAGCAGTCCTTGCGTTAAGCGGTGTGAGGCCCTTTAAG	M	E	7	1	6
MCOLN1-TMC7	MCOLN1	TMC7	19	7527165	+	16	19033578	+	ENSG00000090674	ENSG00000170537	inter-chromosomal	aaacaaattagctgggcgtggtggcgtgcccctgtggtcccagctactcaGGAGGCTGAGGTGGGAGGATCACCTGAACTTGGTGAGGCTGAGGCTGCAG	E	M	8	2	6
MCTP2-ARHGAP29	MCTP2	ARHGAP29	15	94231664	+	1	94149425	-	ENSG00000140563	ENSG00000137962	inter-chromosomal	ggggcgcgcgcctgcccagctttgcagcccccgaacgcggcctcgcacagGCCCTCCCAAACCTAAGGAGATTAACTAAAAGTCTAGCACTTCTTAAAGA	E	M	8	1	7
MCTP2-SLC27A5	MCTP2	SLC27A5	15	94402019	+	19	58509378	-	ENSG00000140563	ENSG00000083807	inter-chromosomal	aaagctgcttccagtgggaatccacattaagaagtacaatagcattcgcgAGTCTTGCTTTGTCACCCAGGCTGGAGTGCAGAGGCATGATCTTGGCTCA	E	M	31	18	13
MDP1-CHMP4A	MDP1	CHMP4A	14	24213937	-	14	24213869	-	ENSG00000213920	ENSG00000254505	Read-Through	tgtaatttattaaagttcatctgtgtgtgacagaagagattttacccacaATGTGAGACATTAGACTGCATCAGGTTTGCCATCTAAACTTAGGGCAACC	E	E	10	5	5
MED12-NLGN3	MED12	NLGN3	X	71141964	+	X	71147550	+	ENSG00000184634	ENSG00000196338	Read-Through	gcagcaacagacagcagctttggtccggcaacttcaacaacagctctctaGCCTGTCTGGCCCTGAGGGAGTCCCCTTTCTGAAGCTGTGGTGCTTGGAC	E	E	51	23	28
MED13L-UBC	MED13L	UBC	12	116277060	-	12	124913774	-	ENSG00000123066	ENSG00000150991	intra-chromosomal	tggcgaacggggcgagcctggaggattgtcactccaacctcttttcgctgACAATGCAGATCTTCGTGAAGACTCTGACTGGTAAGACCATCACCCTCGA	E	E	5	1	4
MED20-USP49	MED20	USP49	6	41906776	-	6	41871637	-	ENSG00000124641	ENSG00000164663	Read-Through	gtaattatgaagagtggagaagtttggaccttgcctcctttaggggaaagGTAATAGAGAAGAGGAAACCTAACCAATGACTGTGGAATAATATGGAAGA	M	E	9	2	7
MED20-USP49	MED20	USP49	6	41907016	-	6	41871637	-	ENSG00000124641	ENSG00000164663	Read-Through	gcagctgccagctgagctctgtcaccaggggtactccacaggaggagcagGTAATAGAGAAGAGGAAACCTAACCAATGACTGTGGAATAATATGGAAGA	M	E	7	2	5
MED20-USP49	MED20	USP49	6	41907016	-	6	41891875	-	ENSG00000124641	ENSG00000164663	Read-Through	gcagctgccagctgagctctgtcaccaggggtactccacaggaggagcagATTCTTTGGATGGGAAGAGACCTTGAAAGGACCTCTAGTTTATCCTGCAA	M	E	11	2	9
MED8-ELOVL1	MED8	ELOVL1	1	43385046	-	1	43365623	-	ENSG00000159479	ENSG00000066322	Read-Through	agtggaataaaaaccaacatcaagtcggcttccatgcatccctaccagcgAGTCCTTAGCCAGGATGGAGGCTGTTGTGAACTTGTACCAAGAGGTGATG	E	E	31	14	17
METTL10-FAM53B	METTL10	FAM53B	10	124760318	-	10	124706887	-	ENSG00000203791	ENSG00000189319	Read-Through	cacagcaaagttaacctgacacagaaaatccttgtgcaaataaatgcttaGGAGTTGACCACATTTGGCCATTTCCCAGAAGGGCCCCACCCCAAGGGTG	E	E	23	9	14
METTL10-FAM53B	METTL10	FAM53B	10	124760386	-	10	124706887	-	ENSG00000203791	ENSG00000189319	Read-Through	gcagcattggttttccaaaaaatgtgagactttttcttggacgaattcagGGAGTTGACCACATTTGGCCATTTCCCAGAAGGGCCCCACCCCAAGGGTG	E	E	14	5	9
MFSD7-ATP5I	MFSD7	ATP5I	4	683210	-	4	673401	-	ENSG00000169026	ENSG00000169020	intra-chromosomal	tccttccccgtgggggagggggctgccacaggcatgatctttgtgctgggATTACCTAAAACCTCGGGCAGAAGAGGAGAGGAGGATAGCAGCAGAAGAG	E	E	16	8	8
MFSD7-ATP5I	MFSD7	ATP5I	4	686532	-	4	673401	-	ENSG00000169026	ENSG00000169020	intra-chromosomal	ttggcgtggcggccatctggatcctggactccgtcgggctccgtgcggcgATTACCTAAAACCTCGGGCAGAAGAGGAGAGGAGGATAGCAGCAGAAGAG	E	E	48	12	36
MIA-RAB4B-EGLN2	MIA	RAB4B-EGLN2	19	40777079	+	19	40780019	+	ENSG00000261857	ENSG00000171570	intra-chromosomal	tccgagaggaccagaccctgaaacctggcaaagtcgatgtgaagacagacACTTCCTCTTCAAATTCCTGGTGATTGGCAGTGCAGGAACTGGCAAATCA	E	E	8	2	6
MKNK1-ANKRD13A	MKNK1	ANKRD13A	1	46562650	-	12	110021446	+	ENSG00000079277	ENSG00000076513	inter-chromosomal	tgcggggccgactgtggctgggaccggggcgaggtctgcagggtgtgccaGATGGAGTCTCGCTCTGTCGCCCAGGCTGGAGTGCAATGGCACGATCTTG	E	M	8	4	4
MKNK1-GUF1	MKNK1	GUF1	1	46562649	-	4	44699219	+	ENSG00000079277	ENSG00000151806	inter-chromosomal	gcggggccgactgtggctgggaccggggcgaggtctgcagggtgtgccagGAGTCTTGCCCTGTCGCCCAGGCTGGAGTGCAATGGCACAATCTCGACTC	E	M	8	2	6
MKNK1-PLA2G4B	MKNK1	PLA2G4B	1	46562650	-	15	41843101	+	ENSG00000079277	ENSG00000243708	inter-chromosomal	tgcggggccgactgtggctgggaccggggcgaggtctgcagggtgtgccaGATGGAGTCTCTCTCTGTCGCCCAGGCTGGAGTGCAATGGCGTGATCTTG	E	M	23	6	17
MLYCD-OSGIN1	MLYCD	OSGIN1	16	83912367	+	16	83957640	+	ENSG00000103150	ENSG00000140961	Read-Through	gggtggagctgggaacattcctcataaagcgagtcgtcaaggagttgcagGTCCGCTGCCAGCCCCAAGCCCCCCACCAGCCATGAGCTCCTCCAGAAAG	E	E	13	3	10
MMP25-IL32	MMP25	IL32	16	3058669	+	16	3065784	+	ENSG00000008516	ENSG00000008517	Read-Through	ctgggaaggcgcgcccccctcccctgacgatgtcaccgtcagcaacgcagGCCTTGGCTCCTTGAACTTTTGGCCGCCATGTGCTTCCCGAAGGTCCTCT	E	E	12	1	11
MMP25-PPEF2	MMP25	PPEF2	16	3047547	+	4	75860314	-	ENSG00000008516	ENSG00000156194	inter-chromosomal	catcaaagtcatgcagaggttcgcggggctgccggagaccggccgcatggGCTGGAGTGCATTGGCGCGATCTCGGCTCACCGCAAAGTCCGCCTCCCAG	E	M	21	10	11
MMP25-SEPT1	MMP25	SEPT1	16	3047549	+	16	30380764	-	ENSG00000008516	ENSG00000180096	intra-chromosomal	tcaaagtcatgcagaggttcgcggggctgccggagaccggccgcatggacAGAGTCTCACTCTGTGGCCCAGGCTGCAGTACAGTGGCAAGATCAGAGCT	E	M	38	14	24
MNDA-HBA2	MNDA	HBA2	1	158844122	+	16	172875	+	ENSG00000163563	ENSG00000188536	inter-chromosomal	cactaccccagacctcatcatcaactccatccaacacttcgtttactccgCACTCTTCTGGTCCCCACAGACTCAGAGAGAACCCACCATGGTGCTGTCT	E	M	9	6	3
MOB1A-SIM2	MOB1A	SIM2	2	74159090	-	21	36709855	+	ENSG00000114978	ENSG00000159263	inter-chromosomal	ggaggcccacctcaacacctcctttaagcactttattttctttgttcaggGTCTCACTCTGTGGCCCAGGCTAGAGTGCAATGGCGCGATCTCGGCTCAC	E	M	12	3	9
MOB3C-MKNK1	MOB3C	MKNK1	1	46609649	-	1	46594280	-	ENSG00000142961	ENSG00000079277	Read-Through	agctggagccactgagggagatgacagagcggatctgccactgagcccagGTTTCCATGTCAGAGGCCGATGGAGAACTGAAGATTGCCACCTACGCACA	M	E	9	6	3
MOB3C-MKNK1	MOB3C	MKNK1	1	46612904	-	1	46594280	-	ENSG00000142961	ENSG00000079277	Read-Through	ctggatcgaaggcctcatcaacgacgaagaggtctttcccacgcgtgttgGTTTCCATGTCAGAGGCCGATGGAGAACTGAAGATTGCCACCTACGCACA	E	E	17	1	16
MON1B-SYCE1L	MON1B	SYCE1L	16	77195682	+	16	77206441	+	ENSG00000103111	ENSG00000205078	Read-Through	ccctgcgcctcatttaccacgtggctgagaaggagacactactggcctggGGCAAGCCAAGTCTTTGAAGACTGAAGACTTGCTGGCAATGGTGATAAAG	E	E	9	2	7
MRPS18A-C15orf40	MRPS18A	C15orf40	6	43687669	-	15	82999059	-	ENSG00000096080	ENSG00000169609	inter-chromosomal	gcccggcagcgaccagctggtctcggcttccagctcgcgggttcagggaaGCCTGCCCAGTGCCTGTGATTGCAGGCGCGCGCCGCCACGCCTGACTGGT	E	M	21	6	15
MRPS31-HNRNPA1L2	MRPS31	HNRNPA1L2	13	40749138	-	13	52642369	+	ENSG00000102738	ENSG00000139675	intra-chromosomal	gtggacaaaagaggggaaactatgggagttcccaattaacaatgaagcagAGAATCAGCCAGAATCTCATCCAAATACTCTATCCAGCTTCATATCTAAG	E	E	23	7	16
MRPS31-HNRNPA1L2	MRPS31	HNRNPA1L2	13	40749138	-	13	52642406	+	ENSG00000102738	ENSG00000139675	intra-chromosomal	gtggacaaaagaggggaaactatgggagttcccaattaacaatgaagcagCTTCATATCTAAGATCTCTGGTGGACTTTTTCTGCCCGTGGACGCCGCTG	E	E	32	12	20
MRPS31-SUGT1	MRPS31	SUGT1	13	40749138	-	13	52657532	+	ENSG00000102738	ENSG00000165416	intra-chromosomal	gtggacaaaagaggggaaactatgggagttcccaattaacaatgaagcagGAGCTGACTAAGGCTTTGGAACAGAAACCAGATGATGCACAGTATTATTG	E	E	49	20	29
MRVI1-LYVE1	MRVI1	LYVE1	11	10576007	-	11	10564374	-	ENSG00000072952	ENSG00000133800	Read-Through	ctagctcaggtggctggggagaactaaaacaccttcactggtggttggggAGCTTTCCATCCAGGTGTCATGCAGAATTATGGGGATCACCCTTGTGAGC	E	E	10	5	5
MS4A7-MS4A14	MS4A7	MS4A14	11	60383288	+	11	60396562	+	ENSG00000166927	ENSG00000166928	Read-Through	acgaagattacctgcagaacgggctgccaacagaaaccaccgttcttgggAGTTCTGCCATAGAATCATGGAGTCAACATCCCAGGACAGAAGGGCAACT	E	E	19	6	13
MS4A7-MS4A14	MS4A7	MS4A14	11	60383288	+	11	60402912	+	ENSG00000166927	ENSG00000166928	Read-Through	acgaagattacctgcagaacgggctgccaacagaaaccaccgttcttgggGGTCAAGGTGTCACGGGCATGAATGTTATCAGCTCCTTGGTTGCGATAAC	E	E	12	4	8
MS4A7-MS4A14	MS4A7	MS4A14	11	60389596	+	11	60396562	+	ENSG00000166927	ENSG00000166928	Read-Through	atccaatatatgaaatcaaagattgtctcctgaccagtgtcagtttaacaAGTTCTGCCATAGAATCATGGAGTCAACATCCCAGGACAGAAGGGCAACT	E	E	6	1	5
MS4A7-MS4A14	MS4A7	MS4A14	11	60392788	+	11	60396564	+	ENSG00000166927	ENSG00000166928	Read-Through	tacagttctgtcttttggtggaaacagctctactccaacaaccctgggagTTCTGCCATAGAATCATGGAGTCAACATCCCAGGACAGAAGGGCAACTCA	E	E	19	8	11
MSL1-ZHX3	MSL1	ZHX3	17	40136916	+	20	41180233	-	ENSG00000188895	ENSG00000174306	inter-chromosomal	aagaaatccattttctcaataaaaaagaataacacattattttcccctttGGCTTTCGTGGCTGCTCTGGCAGCTGAGCGAAGGGAGGAAGGCAGCCGCT	E	M	5	2	3
MSRB1-APLP2	MSRB1	APLP2	16	1938210	-	11	130133639	+	ENSG00000198736	ENSG00000084234	inter-chromosomal	aatccatagacaaatgaaacattcagatgtactgtctttttttttgttttATCTCCACGTGATTGAAGAAAGGAGGAACCAAAGCCTCTCTCTGCTCTAC	E	M	6	3	3
MTMR11-SF3B4	MTMR11	SF3B4	1	149929155	-	1	149928070	-	ENSG00000014914	ENSG00000143368	Read-Through	agatccacataccattctcaatcccactgaaattgctggcattctcaaagCTTTCGAATTTACACTTTTGAGAGCAGTGTGATTCTTTCAAGTCTAGCAG	E	M	13	3	10
MTMR11-SF3B4	MTMR11	SF3B4	1	149929623	-	1	149928070	-	ENSG00000014914	ENSG00000143368	Read-Through	agatcaggctctggagacgctgctacctgaggggaaggcctgaggtccagCTTTCGAATTTACACTTTTGAGAGCAGTGTGATTCTTTCAAGTCTAGCAG	E	M	19	5	14
MTRNR2L8-HBA1	MTRNR2L8	HBA1	11	10507887	-	16	176680	+	ENSG00000255823	ENSG00000206172	inter-chromosomal	gttaccctagggataacagcgcaatcctattctagagtccatatcaacaaACTCTTCTGGTCCCCACAGACTCAGAGAGAACCCACCATGGTGCTGTCTC	E	E	6	1	5
MTRNR2L8-MTRNR2L13	MTRNR2L8	MTRNR2L13	11	10507889	-	4	116300116	+	ENSG00000255823	ENSG00000270394	inter-chromosomal	aagttaccctagggataacagcgcaatcctattctagagtccatatcaacAATAGGGTTTACAACCTCGATGTTGGATGAGGACATCCTAATGGTGTAGC	E	M	5	3	2
MX1-CCDC109B	MX1	CCDC109B	21	41423208	+	4	109682582	+	ENSG00000157601	ENSG00000005059	inter-chromosomal	caatgggtgcctcgctggatcaggagcacagcggacacactgccggatccAAAAACCAAGTAATGAGCACACTGCTGAGATGGAACACATGAAATCTTTG	M	E	16	2	14
MYL12A-HBA2	MYL12A	HBA2	18	3256236	+	16	172847	+	ENSG00000101608	ENSG00000188536	inter-chromosomal	gttattcgctcgattttttctgaatcataattaaactttatgataaaataCATAAACCCTGGCGCGCTCGCGGGCCGGCACTCTTCTGGTCCCCACAGAC	E	E	8	4	4
MYL5-ERLIN1	MYL5	ERLIN1	4	675855	+	10	100186958	-	ENSG00000215375	ENSG00000107566	inter-chromosomal	agcgtgaaccctactgtgagctgcgcacttggatctggattgcgctctggTGAGAATCTAATGCCTGATGATCTGAAGTGGAACAGTTTCATCCCCAACC	E	M	26	13	13
MYO1G-HBB	MYO1G	HBB	7	44969705	-	11	5225701	-	ENSG00000136286	ENSG00000244734	inter-chromosomal	agaccctggacatgcaccaccgccatcacctacactacaccagccgccagTGCTGGCCCATCACTTTGGCAAAGAATTCACCCCACCAGTGCAGGCTGCC	E	M	5	3	2
MYO9B-FAM227A	MYO9B	FAM227A	19	17197859	+	22	38580984	-	ENSG00000099331	ENSG00000184949	inter-chromosomal	ctccacgagcgacgtctccaagctcctcccgtccctggccaaggctcaggCAACAAGGCAAAATCCCGTCTCTACTAAAAATACAAAAATCAGCCAGGCG	E	M	52	14	38
NAA10-ARHGAP4	NAA10	ARHGAP4	X	153930763	-	X	153921809	-	ENSG00000102030	ENSG00000089820	Read-Through	gggaggacgcctatgccatgaagcgggacctcactcagatggccgacgagAGATGCGCTGGCAGCTGAGCGAGCAGCTGCGCTGCCTGGAGCTGCAGGGC	E	E	8	7	1
NAA60-PPFIBP1	NAA60	PPFIBP1	16	3483799	+	12	27693884	+	ENSG00000122390	ENSG00000110841	inter-chromosomal	aaacctgacacacatttgggtaaatcgagttgcacatattaccatgttgcCCAGGCTGGGACTCGAACTCCTGACCTTGTGATCTGCCCGCCTCAGCCTC	E	M	18	5	13
NAGA-RNF144A	NAGA	RNF144A	22	42062827	-	2	7043050	+	ENSG00000198951	ENSG00000151692	inter-chromosomal	tcaaaatcaaccaggatcccttaggcatccagggacgcaggattcacaagTAGAGACGGGGTTTCACCATGTTGGCCAGGCTACTCTCAAACTCCTGACC	E	M	14	3	11
NAIP-MEFV	NAIP	MEFV	5	70998724	-	16	3247925	-	ENSG00000249437	ENSG00000103313	inter-chromosomal	tggcaggaaggtgatgacccattagacgatcacaccagatgttttcccaaTCTCACTCCGTCGTCCAGGCTGGGGTGCAGTGGTGCAATCTCGGCTCACT	E	M	5	0	5
NCF2-HBA1	NCF2	HBA1	1	183555563	-	16	176680	+	ENSG00000116701	ENSG00000206172	inter-chromosomal	taggttactcataaggcatatacaaataaacttgtttgttttcttttttcANNCTTCTGGTCCCCACAGACTCAGAGAGAACCCACCATGGTGCTGTCTC	E	E	11	4	7
NCOA3-ELOF1	NCOA3	ELOF1	20	47628511	+	19	11554365	-	ENSG00000124151	ENSG00000130165	inter-chromosomal	agtgcaatggtgcgatctcggctcactgcaacctccacttcttgggttcaGCTCATCCACCTGCAGACATGGGGCGCAGAAAGTCAAAACGAAAGCCGCC	M	E	8	2	6
NDE1-SPRYD4	NDE1	SPRYD4	16	15726353	+	12	56478669	+	ENSG00000072864	ENSG00000176422	inter-chromosomal	agtgcctggcatacagcaggtgctcaataaatacttatcaaattggaaaaATAGGACTCCCAGCCCCAGGAAATCTCTGAGAAGCGAGGTATATCTAGGT	E	M	5	2	3
NDE1-TCEANC2	NDE1	TCEANC2	16	15726353	+	1	54104315	+	ENSG00000072864	ENSG00000116205	inter-chromosomal	agtgcctggcatacagcaggtgctcaataaatacttatcaaattggaaaaANGAAACATCAAGATTACTATGAACTATTAGCTGTGACTGCACCCGGGCA	E	M	5	2	3
NDE1-ZNF33B	NDE1	ZNF33B	16	15726353	+	10	42582394	-	ENSG00000072864	ENSG00000196693	inter-chromosomal	agtgcctggcatacagcaggtgctcaataaatacttatcaaattggaaaaTAATCAAAGGCATTTCATAACACACAATCCATGTGAAGGGACCTCTGATC	E	M	17	9	8
NDUFB8-SEC31B	NDUFB8	SEC31B	10	100526399	-	10	100516960	-	ENSG00000166136	ENSG00000075826	Read-Through	tgatattcatgtgctgggtgggggacgtgtaccctgtctaccagcctgtgGATAGACCATGAAGCTGAAGGAACTTGAGCGGCCAGCTGTCCAGGCATGG	E	E	136	48	88
NDUFB8-SEC31B	NDUFB8	SEC31B	10	100526399	-	10	100516997	-	ENSG00000166136	ENSG00000075826	Read-Through	tgatattcatgtgctgggtgggggacgtgtaccctgtctaccagcctgtgTGGGCTGAGGGCCATGTCAGTTTTCTGCCACCTACAGGATAGACCATGAA	E	E	23	9	14
NEDD8-MDP1-CHMP4A	NEDD8-MDP1	CHMP4A	14	24213994	-	14	24211829	-	ENSG00000255526	ENSG00000254505	intra-chromosomal	agagcccatttgaggcctaaactgaaaggaaatcaagaaggcattttcagGGAAGAAGGAGAAAGGGCCAACCCCTGAAGAAGCAATACAGAAACTGAAG	M	E	5	2	3
NF1-AK4	NF1	AK4	17	31343135	+	1	65148278	+	ENSG00000196712	ENSG00000162433	inter-chromosomal	caatttcaactctaactttaactttgcattggttggacaccttttaaaagGGGCGGCCGGCGAGTCCCAGTGAGAGCGGAGGGTGCCAGAGGTAGGGGGC	E	E	13	5	8
NFATC2IP-SPNS1	NFATC2IP	SPNS1	16	28959100	+	16	28975101	+	ENSG00000176953	ENSG00000169682	Read-Through	gggtgcagggaaaggagaaacaccagacactggaagtctcactgtctcgaGTGGGATCGTCGGTGGGACCGGAGCGCGGGCGGGCGCGGCCCCCCGGGAC	E	E	13	4	9
NFE2-YARS2	NFE2	YARS2	12	54292111	-	12	32747140	-	ENSG00000123405	ENSG00000139131	intra-chromosomal	tttagcctccaccttgtctaagctttggtctataaagtgcgctacagaaaGTTGGCTCCAGAACTTAGACCTTTGCTTATGCAAATCAGAAAAACAGAAT	E	M	20	7	13
NFXL1-CORIN	NFXL1	CORIN	4	47848265	-	4	47807047	-	ENSG00000170448	ENSG00000145244	Read-Through	acagactgaagggtcgtcggaagaagaacaggaaaagagatgaagtggcaGTCTTGAGAGCTGATGACAATAACATGGGCAATGGCTGCTCTCAGAAGCT	M	E	5	2	3
NFYC-R3HDM2	NFYC	R3HDM2	1	40712821	+	12	57395818	-	ENSG00000066136	ENSG00000179912	inter-chromosomal	gggctcaagcaatcctcctacttcagcctcctgagtagctgggactacagAGGTTAGACTTGTTTCTTATATGTGATGCCATTCCAGCACTGGACTCATG	E	E	13	5	8
NICN1-AMT	NICN1	AMT	3	49422946	-	3	49422753	-	ENSG00000145029	ENSG00000145020	Read-Through	catctgagggcctggtatgcagtaagatcaataaatacttgtggaatgcaAGACAGGGCGGTTCTGCAGGGGGCGGTCTAGCCCCTAGCTTTGTTCTGGG	E	E	29	11	18
NINJ1-CCDC50	NINJ1	CCDC50	9	93126228	-	3	191392725	+	ENSG00000131669	ENSG00000152492	inter-chromosomal	ccagacatgcagtccaggaagtggcaccccccctccccccaccctgcactTTGGTTTTTGTTTTGTTTTGTTTTGTTTTTTGAGTTGGAGTCTCGCCCTG	E	M	5	2	3
NINJ1-CCDC50	NINJ1	CCDC50	9	93126228	-	3	191392730	+	ENSG00000131669	ENSG00000152492	inter-chromosomal	ccagacatgcagtccaggaagtggcaccccccctccccccaccctgcactTTTTGTTTTGTTTTGTTTTGTTTTTTGAGTTGGAGTCTCGCCCTGTCACA	E	M	5	3	2
NKG7-ETFB	NKG7	ETFB	19	51371940	-	19	51354308	-	ENSG00000105374	ENSG00000105379	intra-chromosomal	ctggtccttctacctgggctgggtctcagctatcctcttgctctgtacagATCCGAGTGAAGCCTGACAGGACCGGTGTGGTCACGGATGGTGTGAAGCA	E	E	28	12	16
NKG7-ETFB	NKG7	ETFB	19	51372379	-	19	51354308	-	ENSG00000105374	ENSG00000105379	intra-chromosomal	ctcagctcactcgggcctctggccaacagggcatggggacatcatatcagATCCGAGTGAAGCCTGACAGGACCGGTGTGGTCACGGATGGTGTGAAGCA	E	E	23	7	16
NKIRAS2-FBXL5	NKIRAS2	FBXL5	17	42022490	+	4	15681679	-	ENSG00000168256	ENSG00000118564	inter-chromosomal	ccattgagacagaccggggggtgcgagagcaggtgcgtttctatgacaccACTTTTCCACTTCCCTACGCTCTGTCGGCAGTCTCGCGGGATTTCCGCCT	M	E	7	4	3
NKIRAS2-FBXL5	NKIRAS2	FBXL5	17	42022499	+	4	15681679	-	ENSG00000168256	ENSG00000118564	inter-chromosomal	cagaccggggggtgcgagagcaggtgcgtttctatgacacccgggggctcACTTTTCCACTTCCCTACGCTCTGTCGGCAGTCTCGCGGGATTTCCGCCT	M	E	25	9	16
NKIRAS2-FBXL5	NKIRAS2	FBXL5	17	42022500	+	4	15681679	-	ENSG00000168256	ENSG00000118564	inter-chromosomal	agaccggggggtgcgagagcaggtgcgtttctatgacacccgggggctccACTTTTCCACTTCCCTACGCTCTGTCGGCAGTCTCGCGGGATTTCCGCCT	M	E	10	2	8
NLK-PYY	NLK	PYY	17	28196289	+	17	43966531	-	ENSG00000087095	ENSG00000131096	intra-chromosomal	tatcaaaagagcccaagaagacactggtgtgaaaggtacaatctcagaggGGAAACTCATTCAGGCAAGTTCAGCCCTTTATGAGGAATTCCCCTGTGGT	M	E	11	4	7
NLRC5-FBXL20	NLRC5	FBXL20	16	56992444	+	17	39259333	-	ENSG00000140853	ENSG00000108306	inter-chromosomal	aaaaactttggaggcaatctaaggatgtgagccagatttgtttgccagatTTTTATTTATTTATTTTATTTTATTTTATTTTTTTAGAGATGGGGTCTCG	E	M	8	3	5
NOD2-PARP14	NOD2	PARP14	16	50733077	+	3	122721007	+	ENSG00000167207	ENSG00000173193	inter-chromosomal	aactttatgctgtaaataatcagaggggaataaactgttgagtcaaaacaGAAATTATATTTTCCTTGACTTCTCTAGCAAAATTATTATGATTTTTTTT	E	M	6	3	3
NOP56-SCIMP	NOP56	SCIMP	20	2653821	+	17	5213696	-	ENSG00000101361	ENSG00000161929	inter-chromosomal	ctcccgagtaactgggattacaggcctgtgccagccaccacacccggctaTTTTGTATGTTTAGTAGAGACGGGGTTTCACCATATTGACCAGGCTCGTC	E	M	5	2	3
NOP9-LTB4R2	NOP9	LTB4R2	14	24308830	+	14	24310153	+	ENSG00000196943	ENSG00000213906	intra-chromosomal	gccaaggatccttgtagggtcccccagcttccccactttttttctgtgtcCCTCTGCAAATGTGATAGGCACAGGACAGGAGTAGGCACCTCGCCTACTG	M	E	7	4	3
NPEPPS-TBC1D3B	NPEPPS	TBC1D3B	17	47592545	+	17	36175051	-	ENSG00000141279	ENSG00000274808	intra-chromosomal	aggaatgaacatgtatttaaccaagttccaacaaaagaatgctgccacagGATGGACGTGGTAGAGGTCGCGGGTAGTTGGTGGGCACAAGAGCGAGAGG	E	E	12	6	6
NPEPPS-TBC1D3D	NPEPPS	TBC1D3D	17	47592545	+	17	38129495	+	ENSG00000141279	ENSG00000274419	intra-chromosomal	aggaatgaacatgtatttaaccaagttccaacaaaagaatgctgccacagGATGGACGTGGTAGAGGTCGCGGGCAGTTGGTGGGCACAAGAGCGAGAGG	E	E	13	2	11
NPEPPS-TBC1D3G	NPEPPS	TBC1D3G	17	47592545	+	17	36325411	+	ENSG00000141279	ENSG00000260287	intra-chromosomal	aggaatgaacatgtatttaaccaagttccaacaaaagaatgctgccacagGATGGACGTGGTAGAGGTCGCGGGCAGTTGGTGGGCACAAGAGCGAGAGG	E	E	9	1	8
NPEPPS-TBC1D3K	NPEPPS	TBC1D3K	17	47592545	+	17	37925999	+	ENSG00000141279	ENSG00000273513	intra-chromosomal	aggaatgaacatgtatttaaccaagttccaacaaaagaatgctgccacagGATGGACGTGGTAGAGGTCGCGGGCAGTTGGTGGGCACAAGAGCGAGAGG	E	E	9	2	7
NPIPA1-PKD1	NPIPA1	PKD1	16	14926815	+	16	2105708	-	ENSG00000183426	ENSG00000008710	intra-chromosomal	ccccagcacgtcatcgagtactcgctggccctggtcactgtgctgaacgaGCCACACCCACCGGGCCCTCTCCGGCGTCTGCTTTCCACAATGCAGCCCC	E	E	5	1	4
NPIPA1-PKD1	NPIPA1	PKD1	16	14926815	+	16	2105711	-	ENSG00000183426	ENSG00000008710	intra-chromosomal	ccccagcacgtcatcgagtactcgctggccctggtcactgtgctgaacgaGCAGCCACACCCACCGGGCCCTCTCCGGCGTCTGCTTTCCACAATGCAGC	E	M	10	6	4
NPTN-FAM216A	NPTN	FAM216A	15	73561896	-	12	110487159	+	ENSG00000156642	ENSG00000204856	inter-chromosomal	aaagataaaaacttgcgccagagaaacacaaattaagtactgcttacaatAGTTTCGCTCTTGTTGCCCAGGCTAAAGTGCACTGGCGCGATCTCGGCTC	E	M	5	0	5
NRBF2-PHLDA1	NRBF2	PHLDA1	10	63146293	+	12	76027597	-	ENSG00000148572	ENSG00000139289	inter-chromosomal	agctgcaggcaaatacgaagaggctatttcttgtcacaaaaaggctgcagTAGAGATGGGGTTTCACCATAGTGGTCAGGCTGTTCTCGAACTCCTGACC	E	M	7	2	5
NRROS-FAM178A	NRROS	FAM178A	3	196654991	+	10	100926359	+	ENSG00000174004	ENSG00000119906	inter-chromosomal	tctggatgattcaggccgggtgcagtggctcaggcctgtaatcccagcacTTTAGGAGGCCAAAGCAGGCAAATCTCTTGAGCCCAGGAGTTTGAGACTA	E	M	8	2	6
NRROS-PIGX	NRROS	PIGX	3	196654646	+	3	196716857	+	ENSG00000174004	ENSG00000163964	Read-Through	aggaacagaagcggaacagccacagcagcctcccaaggagtctgcaagttGGCATAAGGGCCATGTGTTCTGAAATTATTTTGAGGCAAGAAGTTTTGAA	E	E	8	4	4
NRROS-PIGX	NRROS	PIGX	3	196654647	+	3	196722415	+	ENSG00000174004	ENSG00000163964	Read-Through	ggaacagaagcggaacagccacagcagcctcccaaggagtctgcaagttgAGACCTTTTAATCAAAGTGAAGTTTGGGGAAAGCATTGAGGACTTGCACA	E	E	7	1	6
NSUN4-FAAH	NSUN4	FAAH	1	46360828	+	1	46402091	+	ENSG00000117481	ENSG00000117480	Read-Through	aggaagaaggagcgacagatattgcctgtgctgcaagtgcagcttcttgcAACCCAGACCTGGACTCAGAGGCGCTGCTAGCCCTGCCCCTGCCTCAGCT	E	E	10	5	5
NSUN4-FAAH	NSUN4	FAAH	1	46361696	+	1	46402091	+	ENSG00000117481	ENSG00000117480	Read-Through	atgtggtgcaaggtgccattgagctcctggccaatcaatacagcatccagAACCCAGACCTGGACTCAGAGGCGCTGCTAGCCCTGCCCCTGCCTCAGCT	M	E	60	24	36
NSUN7-ARL4A	NSUN7	ARL4A	4	40776259	+	7	12688484	+	ENSG00000179299	ENSG00000122644	inter-chromosomal	agctaaggatcctgacttgaagacccttttcacaaaaataggatgtaaaaGTGGTCAGGAGAAATTAAGGCCACTGTGGAAGTCATATACCAGATGCACA	E	M	207	80	127
NSUN7-ARL4A	NSUN7	ARL4A	4	40776259	+	7	12688691	+	ENSG00000179299	ENSG00000122644	inter-chromosomal	agctaaggatcctgacttgaagacccttttcacaaaaataggatgtaaaaAAATTGAGAAATTGTTAGCAATGGGTGAACTGAGCTCATCAACTCCTTGG	E	M	58	23	35
NT5M-FABP2	NT5M	FABP2	17	17323244	+	4	119318532	-	ENSG00000205309	ENSG00000145384	inter-chromosomal	ttcatctgcacaagccccatcaagatgttcaagtactgtccctatgagaaGAGATGGGGTCTTGCTATATTGCCCAGGCTGGTCTTGAACCCCTGGCCTC	E	M	12	5	7
NT5M-FAM129C	NT5M	FAM129C	17	17323244	+	19	17552263	+	ENSG00000205309	ENSG00000167483	inter-chromosomal	ttcatctgcacaagccccatcaagatgttcaagtactgtccctatgagaaGAGATGGGGTTTCACCATGTTGGCCAGGCTGGTCTCGAACTCCTGTCCTT	E	M	6	1	5
NUCB1-HBA2	NUCB1	HBA2	19	48923372	+	16	172847	+	ENSG00000104805	ENSG00000188536	inter-chromosomal	ccacgtcacctgccggagtcctcatctttgaagactggattcaagcatcaCATNAACCCTGGCGCGCTCGCGGGCCGGCACTCTTCTGGTCCCCACAGAC	E	E	5	1	4
NUDT22-HERC4	NUDT22	HERC4	11	64227914	+	10	68070014	-	ENSG00000149761	ENSG00000148634	inter-chromosomal	ttttttctttctttttttttttttagacagagtctcgctctgttgcccagGCTGGAATGCAGTGGCACGATCTCTGCTCACTGCAACCTCCGCCTCCCAG	E	M	10	2	8
NUGGC-PNPLA6	NUGGC	PNPLA6	8	28023083	-	19	7542508	+	ENSG00000189233	ENSG00000032444	inter-chromosomal	cagagcagctggggctacaggtacaggccnccacacctgggtaattttttAAAAATCTTACTCTCATCTTTATGGTTTTTGTTGCCCCCCTGCCTGCCTG	M	E	14	4	10
NUMB-MYH11	NUMB	MYH11	14	73286193	-	16	15782464	-	ENSG00000133961	ENSG00000133392	inter-chromosomal	aacatagactctatcccttaaaaaaaaaaaaaaaaaaaaaaaaaaaaaaaAGCAGCTTCTACAAGCAAACCCGATTCTGGAGGCTTTCGGCAACGCCAAA	E	M	22	2	20
NUMB-MYH11	NUMB	MYH11	14	73286194	-	16	15782467	-	ENSG00000133961	ENSG00000133392	inter-chromosomal	caacatagactctatcccttaaaaaaaaaaaaaaaaaaaaaaaaaaaaaaAAAAGCAGCTTCTACAAGCAAACCCGATTCTGGAGGCTTTCGGCAACGCC	E	M	11	2	9
NUP210-KIAA0391	NUP210	KIAA0391	3	13351661	-	14	35276153	+	ENSG00000132182	ENSG00000100890	inter-chromosomal	gcctggacaatatagtgagacccccatctctacaaaaaaaaaaagaaaaaAAAAATTAGCTGGGCATGGTAGCACATGCCTGTGGTCCCAGCTACTCAGA	E	M	6	2	4
NUPR1L-SEPT7	NUPR1L	SEPT7	7	56116015	-	7	35872666	+	ENSG00000185290	ENSG00000122545	intra-chromosomal	gccagcgccagctgcatcccaagatgcgcactcgcctcacctgagcctggGTGGAACAATCCAAAGTTTTAATCAAAGAAGGTGGTGTTCAGTTGCTGCT	E	E	20	4	16
OAS1-CORIN	OAS1	CORIN	12	112918462	+	4	47681833	-	ENSG00000089127	ENSG00000145244	inter-chromosomal	ccatgactttgctattgtgaatcgtactgcgataaacatacgagtgccggTGTCTGTTTGATATACTGATTTCCTTTCCTTTGGGTATATGCCCAGTAGT	E	M	22	10	12
OAZ1-RAC2	OAZ1	RAC2	19	2269743	+	22	37226804	-	ENSG00000104904	ENSG00000128340	inter-chromosomal	caccatgccgctcctaagcctgcacagccgcggcggcagcagcagtgagaGACTCGGTGAAATACCTGGAGTGCTCAGCTCTCACCCAGAGAGGCCTGAA	E	E	5	2	3
ORMDL3-GSDMB	ORMDL3	GSDMB	17	39922147	-	17	39917321	-	ENSG00000172057	ENSG00000073605	Read-Through	gccctcaggcagccaaagcactttaacccctgcatagggagcagagggcgGCGCAATGTTCAGCGTATTTGAGGAAATCACAAGAATTGTAGTTAAGGAG	M	E	8	2	6
OSBPL2-ADRM1	OSBPL2	ADRM1	20	62295792	+	20	62304461	+	ENSG00000130703	ENSG00000130706	Read-Through	gtgaaccggctccttctccaagaaaggttgcaagctgagaacatccagagGACTTGATCATCTTCCCTGACGACTGTGAGTTCAAGCGGGTGCCGCAGTG	M	E	9	5	4
OSBPL9-GDAP2	OSBPL9	GDAP2	1	51714079	+	1	117867694	-	ENSG00000117859	ENSG00000196505	intra-chromosomal	ggatccatgccttagaagaaacaattcttcgacatactctccagcttcaaAGTCTTACTCTGTCACCCAAGCTGGAGTGCAATGGTGTGATCTCGGCTCA	E	M	8	4	4
OTUD5-ABI2	OTUD5	ABI2	X	48925847	-	2	203433463	+	ENSG00000068308	ENSG00000138443	inter-chromosomal	ggttgcgggatcaggagaaacaggctcgccaggtccgaggccccagccagTAGAGACGGGGTTTCACCATGTTAGCCGGGATGGTCTCGATCTCCTGACC	E	M	5	2	3
PACSIN2-ARFGAP3	PACSIN2	ARFGAP3	22	42858387	-	22	42847632	-	ENSG00000100266	ENSG00000242247	Read-Through	atcacaggcatgagcccctgagactgcaaataaaccatgctttagagaagGTGTGTTTTGATTGTGGTGCCAAAAATCCCAGCTGGGCAAGCATAACCTA	E	E	7	6	1
PACSIN2-ARFGAP3	PACSIN2	ARFGAP3	22	42871403	-	22	42847632	-	ENSG00000100266	ENSG00000242247	Read-Through	atggaggacgaggatgagcagggctggtgcaagggacgcttggacaacggGTGTGTTTTGATTGTGGTGCCAAAAATCCCAGCTGGGCAAGCATAACCTA	M	E	13	4	9
PACSIN2-ARFGAP3	PACSIN2	ARFGAP3	22	42876137	-	22	42847632	-	ENSG00000100266	ENSG00000242247	Read-Through	cctgtatgactatgaggggcaggagcatgatgagctgagcttcaaggctgGTGTGTTTTGATTGTGGTGCCAAAAATCCCAGCTGGGCAAGCATAACCTA	E	E	7	2	5
PAGR1-MVP	PAGR1	MVP	16	29819902	+	16	29830474	+	ENSG00000280789	ENSG00000013364	Read-Through	gaaacctcaagctcccaaacagcacgttgcgggaaagaggaagagagagtGCTCCCCAGGTTCATCCTGTGTCGTCTCCCCCACCTACCAGTCATCTTCT	E	E	83	31	52
PAGR1-MVP	PAGR1	MVP	16	29819902	+	16	29830515	+	ENSG00000280789	ENSG00000013364	Read-Through	gaaacctcaagctcccaaacagcacgttgcgggaaagaggaagagagagtTCATCTTCTTGTGAGCCCTGGGCTTAGGAGTCACCATGGCAACTGAAGAG	E	E	134	41	93
PAOX-MTG1	PAOX	MTG1	10	133391428	+	10	133395713	+	ENSG00000148832	ENSG00000148824	Read-Through	tgtcgggatggagggaggccgaccgcctcctcagtctgtgggccccgcagGGCTGAAGAAGATGCAGAGCAGCCTGAAGCTGGTGGACTGTATCATCGAG	E	E	5	2	3
PARG-TIMM23B	PARG	TIMM23B	10	49857306	-	10	49973012	+	ENSG00000227345	ENSG00000204152	intra-chromosomal	acggctcttcactgaggtgctggatcacaatgaatgtctaattatcacagTGTCAGAGATGGCTTTGGATTCCCCGTTCTGTGTGCTGCTGTCTGGCTCC	E	E	151	52	99
PARL-MAP6D1	PARL	MAP6D1	3	183833492	-	3	183818111	-	ENSG00000175193	ENSG00000180834	Read-Through	tggaaattttttgatcatgcggcacatcttgggggagctctttttggaatACAGGAATTCCAGGCTTGGACTGGAGTGAAGCCCTCAAGATCCACAAAGA	E	E	8	2	6
PARP8-FAM231D	PARP8	FAM231D	5	50667186	+	1	149705178	+	ENSG00000151883	ENSG00000272058	inter-chromosomal	cgacgtcgtgatccagaagtccagagctgagaaggactgcctgtttgcagCTAAACAAGCACTGGCCTTGAGATAAGCAATGCTGAAGCACTTGCAGCTC	E	M	106	44	62
PARP8-FAM231D	PARP8	FAM231D	5	50668125	+	1	149705178	+	ENSG00000151883	ENSG00000272058	inter-chromosomal	agatactctgactccacctttacttttacctacgttggcggccccagaagCTAAACAAGCACTGGCCTTGAGATAAGCAATGCTGAAGCACTTGCAGCTC	E	M	123	48	75
PARP9-SPOP	PARP9	SPOP	3	122536168	-	17	49646399	-	ENSG00000138496	ENSG00000121067	inter-chromosomal	caatgtggtatgcagagttggctttcaaagaatgtactcgacaccttgcgTAGAGACGAGGTTTCATCATGTTGGCCAGGCTGGTCTGGAACTCCTGACC	E	M	5	3	2
PARP9-TOM1	PARP9	TOM1	3	122536167	-	22	35331302	+	ENSG00000138496	ENSG00000100284	inter-chromosomal	aatgtggtatgcagagttggctttcaaagaatgtactcgacaccttgcgaGGGTCTCACTGTGTTGCCCAGGCTAGTCTCAAACTCTTGGCCTCAAGCAG	E	M	122	54	68
PARP9-TOM1	PARP9	TOM1	3	122536168	-	22	35327269	+	ENSG00000138496	ENSG00000100284	inter-chromosomal	caatgtggtatgcagagttggctttcaaagaatgtactcgacaccttgcgAGATTGGGAAGCTGCGCAGTGAGCTGGAGATGGTGAGTGGGAACGTGAGG	E	E	6	3	3
PATL1-CHAF1B	PATL1	CHAF1B	11	59642880	-	21	36417518	+	ENSG00000166889	ENSG00000159259	inter-chromosomal	ctacaccagcactctccaatcctcacctcactgctgtgctccagaacaagTGGGGTTTTGCCATGTTGGCCAAGCTGGTCTCTAACTCCTGACCTCAGAT	E	M	9	5	4
PATL1-CHAF1B	PATL1	CHAF1B	11	59642880	-	21	36417655	+	ENSG00000166889	ENSG00000159259	inter-chromosomal	ctacaccagcactctccaatcctcacctcactgctgtgctccagaacaagGGGGTTTTTCCATGTTGCCCAGGCTGGTCTCGAACTCCTGGGGCTCAAGT	E	M	9	5	4
PCBP1-HBA2	PCBP1	HBA2	2	70089203	+	16	172847	+	ENSG00000169564	ENSG00000188536	inter-chromosomal	tggttaaaaaatgcttcatatttgaaaaagctgggaattgctgtcttaaaCATAAACCCTGGCGCGCTCGCGGGCCGGCACTCTTCTGGTCCCCACAGAC	E	E	5	0	5
PCYT1A-FAM221A	PCYT1A	FAM221A	3	196234368	-	7	23691461	+	ENSG00000161217	ENSG00000188732	inter-chromosomal	attttggattttgttctttagccaaataaaggcagtgtggttttacctgaGTAGTGGAAACTAAGCAAGAAAGATTGGCTCAGGAAAAACCAGTGGGACA	E	M	6	1	5
PCYT1A-FAM221A	PCYT1A	FAM221A	3	196234368	-	7	23691465	+	ENSG00000161217	ENSG00000188732	inter-chromosomal	attttggattttgttctttagccaaataaaggcagtgtggttttacctgaTGGAAACTAAGCAAGAAAGATTGGCTCAGGAAAAACCAGTGGGACAGGAC	E	M	20	7	13
PDAP1-ACER3	PDAP1	ACER3	7	99392048	-	11	76868162	+	ENSG00000106244	ENSG00000078124	inter-chromosomal	gagcacctcacaacacccacactggacataaaatgtgagcaagaagtaaaTGAGCACACATCAGGCTTCTTTTTTGGTCTTGGGACTCTGGGCTGGCAGA	E	M	7	3	4
PDAP1-DUSP3	PDAP1	DUSP3	7	99392048	-	17	43778865	-	ENSG00000106244	ENSG00000108861	inter-chromosomal	gagcacctcacaacacccacactggacataaaatgtgagcaagaagtaaaCGGCTGCTACAGCCTCCCGAGCCAGCCCTGCAACGAGGTCACCCCGCGGA	E	M	20	8	12
PDAP1-DUSP3	PDAP1	DUSP3	7	99392048	-	17	43778866	-	ENSG00000106244	ENSG00000108861	inter-chromosomal	gagcacctcacaacacccacactggacataaaatgtgagcaagaagtaaaGCGGCTGCTACAGCCTCCCGAGCCAGCCCTGCAACGAGGTCACCCCGCGG	E	M	16	7	9
PDAP1-DUSP3	PDAP1	DUSP3	7	99392048	-	17	43778867	-	ENSG00000106244	ENSG00000108861	inter-chromosomal	gagcacctcacaacacccacactggacataaaatgtgagcaagaagtaaaAGCGGCTGCTACAGCCTCCCGAGCCAGCCCTGCAACGAGGTCACCCCGCG	E	M	11	3	8
PDAP1-DUSP3	PDAP1	DUSP3	7	99392048	-	17	43778868	-	ENSG00000106244	ENSG00000108861	inter-chromosomal	gagcacctcacaacacccacactggacataaaatgtgagcaagaagtaaaCAGCGGCTGCTACAGCCTCCCGAGCCAGCCCTGCAACGAGGTCACCCCGC	E	M	5	4	1
PDAP1-KANSL3	PDAP1	KANSL3	7	99392048	-	2	96619705	-	ENSG00000106244	ENSG00000114982	inter-chromosomal	gagcacctcacaacacccacactggacataaaatgtgagcaagaagtaaaGTCTGACCGGCTTGCCCGCTTGGCCAACGAAGGGGCTTGTAATGAGCCAG	E	M	6	1	5
PDAP1-ZC3H6	PDAP1	ZC3H6	7	99392048	-	2	112337715	+	ENSG00000106244	ENSG00000188177	inter-chromosomal	gagcacctcacaacacccacactggacataaaatgtgagcaagaagtaaaGTTCAAGCAATTCTCCCACCTTAGCTTCCTGAGTAGCTGGAACTACAGGT	E	M	19	9	10
PDAP1-ZC3H6	PDAP1	ZC3H6	7	99392048	-	2	112337716	+	ENSG00000106244	ENSG00000188177	inter-chromosomal	gagcacctcacaacacccacactggacataaaatgtgagcaagaagtaaaTTCAAGCAATTCTCCCACCTTAGCTTCCTGAGTAGCTGGAACTACAGGTG	E	M	85	25	60
PDAP1-ZC3H6	PDAP1	ZC3H6	7	99392048	-	2	112337946	+	ENSG00000106244	ENSG00000188177	inter-chromosomal	gagcacctcacaacacccacactggacataaaatgtgagcaagaagtaaaTATTTTTATTTATTTATTTTTTGAGACGGAGTCTTGCTCTGTTGCCCAGG	E	M	6	2	4
PDCD7-UBAP1L	PDCD7	UBAP1L	15	65118672	-	15	65106359	-	ENSG00000090470	ENSG00000246922	Read-Through	attagtaaagatgctccaggagtgtggtccagccagcgctctttccagctCTGTTTGGGGCTCAGCTAAGTGACCACACAGGAGAGCAGTGAGGCCATTT	M	E	8	5	3
PDE12-GNB1	PDE12	GNB1	3	57564206	+	1	1790596	-	ENSG00000174840	ENSG00000078369	inter-chromosomal	gaactcaagtgatctgcctgcctcagcctctgaaagtgctgggattacagTGCCCTGTGGGACATCGAGACCGGCCAGCAGACGACCACGTTTACCGGAC	M	E	5	3	2
PDHA1-TMEM5	PDHA1	TMEM5	X	19353325	+	12	63809269	+	ENSG00000131828	ENSG00000118600	inter-chromosomal	atgtgctgcacagtgacgctttggtcaatgtcgcatatatgatgttggacCCATAAGATTATAATGGAGCTGAAAAATTTCTATCGCCTAGTGATGTCAT	E	M	21	6	15
PDLIM2-C8orf58	PDLIM2	C8orf58	8	22591668	+	8	22600882	+	ENSG00000120913	ENSG00000241852	Read-Through	gccacccctcccaagctccacacttgtgagaagtgcagtaccagcatcgcATGGGGCTGGCGAGGGCCTGGCACGGGGCTGCATAGTGCCTGGAGTCACC	E	E	6	2	4
PDLIM2-C8orf58	PDLIM2	C8orf58	8	22594645	+	8	22600882	+	ENSG00000120913	ENSG00000241852	Read-Through	gccaagcggagggacaggaggaagaccaggagacccatccagccaagctgATGGGGCTGGCGAGGGCCTGGCACGGGGCTGCATAGTGCCTGGAGTCACC	M	E	19	8	11
PDLIM2-C8orf58	PDLIM2	C8orf58	8	22594761	+	8	22600882	+	ENSG00000120913	ENSG00000241852	Read-Through	tctaccgacaccttccacttctttcctgggagagactgctggcttcattgATGGGGCTGGCGAGGGCCTGGCACGGGGCTGCATAGTGCCTGGAGTCACC	M	E	14	5	9
PDLIM7-MEF2BNB	PDLIM7	MEF2BNB	5	177490869	-	19	19177899	-	ENSG00000196923	ENSG00000254901	inter-chromosomal	gcaccgagttcatgcaagacccggatgaggagcacctgaagaaatcaaggCCGCCCCCCAACCAAAAAAAAAAAGGGCACAGTCAGAGAAGAGCAGAGCC	E	M	14	8	6
PEAK1-NME7	PEAK1	NME7	15	77155200	-	1	169284160	-	ENSG00000173517	ENSG00000143156	inter-chromosomal	agtgatggaagatgaaatgaatgaaatgaggcgagaagggaagtttagagAAAAAAGAATAAAAAGAAATGAACAAAGCCTCCAAGAAATATGGGATTAT	E	M	12	5	7
PFKFB4-SHISA5	PFKFB4	SHISA5	3	48519249	-	3	48501293	-	ENSG00000114268	ENSG00000164054	Read-Through	ctgagccagaggccaggtcttcatggggccctgagcttctgctgcctctgCACGTGGTGAGGTGTGTATGGCTTCCCGTGGACTCAGCCTCTTCCCCGAG	M	E	57	29	28
PFKFB4-SHISA5	PFKFB4	SHISA5	3	48521987	-	3	48501294	-	ENSG00000114268	ENSG00000164054	Read-Through	tccatattcctgaacgtggctgctgtgaacacgcaccgggacaggcctcaGCACGTGGTGAGGTGTGTATGGCTTCCCGTGGACTCAGCCTCTTCCCCGA	E	E	135	53	82
PFN1-S100A9	PFN1	S100A9	17	4945652	-	1	153357854	+	ENSG00000108518	ENSG00000163220	inter-chromosomal	tttgttttttggggttttttttttctgaataaaaaagattctactaacaaAAACACTCTGTGTGGCTCCTCGGCTTTGACAGAGTGCAAGACGATGACTT	E	E	6	3	3
PGD-HBA1	PGD	HBA1	1	10420144	+	16	176680	+	ENSG00000142657	ENSG00000206172	inter-chromosomal	gcggctgaattccctttttcctttactcaataaaagctacatcagactgaACNCTTCTGGTCCCCACAGACTCAGAGAGAACCCACCATGGTGCTGTCTC	E	E	5	2	3
PGLS-FAM129C	PGLS	FAM129C	19	17517848	+	19	17527267	+	ENSG00000130313	ENSG00000167483	Read-Through	acgaactgtcatctttgtggcaactggagaaggcaaggcagctgttctgaAGGTGCCCCTGAGCCGAGGAACGCAGGCGGTGGTCGTGGGGAAGGGAAGA	E	E	6	3	3
PGP-BRICD5	PGP	BRICD5	16	2211997	-	16	2211041	-	ENSG00000184207	ENSG00000182685	Read-Through	ggggctgcagcactgtgggcgccagagcacagattaaactctcaaacccaCACAGGCCAGGTGTCTGGAGCCGGGCCTGGTGACAGGCATCCCCCAGGTG	E	M	7	2	5
PGP-BRICD5	PGP	BRICD5	16	2211997	-	16	2211950	-	ENSG00000184207	ENSG00000182685	Read-Through	ggggctgcagcactgtgggcgccagagcacagattaaactctcaaacccaTGCCGTCTCACCACGGGTGGGAGGACTCAAAGTAGATGGGTAACTGGGGT	E	E	167	57	110
PGS1-CYP2U1	PGS1	CYP2U1	17	78419725	+	4	107936494	+	ENSG00000087157	ENSG00000155016	inter-chromosomal	gtgctgtctctagcatcacctctcagcacgattttcccgagagttcacagCCTTCCACCATGGGATGATGCAGCATGAAGGCCCTTGCCAGATGCCAGTN	E	M	51	20	31
PHOSPHO1-GNGT2	PHOSPHO1	GNGT2	17	49230468	-	17	49208954	-	ENSG00000173868	ENSG00000167083	intra-chromosomal	cttacactccaaactcagccgggacagacctctgctgccgccgcccccacGCCATCTGCTTTATCTGAAGATTTTCAGCTGATGAAGAACTAGGAGGCTC	E	E	5	1	4
PHPT1-MAMDC4	PHPT1	MAMDC4	9	136851027	+	9	136850943	+	ENSG00000054148	ENSG00000177943	Read-Through	ttggagacaggctagcctggccacagaattaaacgtgttgccacacctgcGCGGCAGCCTCTGGTGACGTGCTGTCCACCAGGCCTTGGAGACAGGCTAG	E	E	5	2	3
PIGV-ZDHHC18	PIGV	ZDHHC18	1	26794273	+	1	26832447	+	ENSG00000060642	ENSG00000204160	Read-Through	tctcactgggatgctgaacacttcttgttcattgctgagcatggctacctCTGTCCCTACCTGGCTCGCAAGCTGACCCTTGCCATCCCCATCATCGCTG	M	E	5	2	3
PIK3AP1-NDUFC2	PIK3AP1	NDUFC2	10	96709566	-	11	78068776	-	ENSG00000155629	ENSG00000151366	inter-chromosomal	gatgagccagagacctacgtggcagctgtgaaaaaagccatttccgaagaAGTCTTGCTCTGTCATCAGGCTGGAGTGCAGTGGCGCAATTTCGGCTCAC	E	M	5	0	5
PIK3R2-IFI30	PIK3R2	IFI30	19	18170494	+	19	18173804	+	ENSG00000105647	ENSG00000216490	Read-Through	cttggccaccacactgcctgccccacgagctgggaggcaggttttgtacgGCAGCCGCTGCAGTCGCCACACCTTTGCCCCTGCTGCGATGACCCTGTCG	E	E	7	1	6
PILRA-ZCWPW1	PILRA	ZCWPW1	7	100399613	+	7	100417124	-	ENSG00000085514	ENSG00000078487	intra-chromosomal	gaatatcaggaatgaaggacaaaatacagatcccaagctaaatcccaaggCAATCAGACAAGGAGCCAGGAATTACTGCTTCTGCTACTGATACTGATAA	E	M	17	4	13
PKD1-NPIPA1	PKD1	NPIPA1	16	2113042	-	16	14923977	+	ENSG00000008710	ENSG00000183426	intra-chromosomal	cggtcttcaagctctcattcatgctgcccgaggacgctgccatggctgtgCTGACGGCCTCCAACCACGTGAGCAACGTCACCGTGAACTACAACATCAC	E	E	5	3	2
PKD1-NPIPA3	PKD1	NPIPA3	16	2097729	-	16	14716067	+	ENSG00000008710	ENSG00000224712	intra-chromosomal	ggcctttgttggacagatgaagagtgacttgtttctggatgattctaagaGGTTATCAATACTCTGGCTGACCATCGTCATCGTGGGACTGACTTTGGTG	E	E	22	9	13
PKD1-NPIPA3	PKD1	NPIPA3	16	2097868	-	16	14716068	+	ENSG00000008710	ENSG00000224712	intra-chromosomal	cgtccgtgctggacagctccttcctcacgttctcaggcctccacgctgagGTTATCAATACTCTGGCTGACCATCGTCATCGTGGGACTGACTTTGGTGG	E	E	8	2	6
PKD1-NPIPA5	PKD1	NPIPA5	16	2097729	-	16	15373844	-	ENSG00000008710	ENSG00000183793	intra-chromosomal	ggcctttgttggacagatgaagagtgacttgtttctggatgattctaagaGGTTATCAATACTCTGGCTGACCATCGTCATCGTGGGACTGACTTTGGTG	E	E	51	25	26
PKD1-NPIPA5	PKD1	NPIPA5	16	2097868	-	16	15373843	-	ENSG00000008710	ENSG00000183793	intra-chromosomal	cgtccgtgctggacagctccttcctcacgttctcaggcctccacgctgagGTTATCAATACTCTGGCTGACCATCGTCATCGTGGGACTGACTTTGGTGG	E	E	44	14	30
PKD1-NPIPA8	PKD1	NPIPA8	16	2097729	-	16	18328243	-	ENSG00000008710	ENSG00000214940	intra-chromosomal	ggcctttgttggacagatgaagagtgacttgtttctggatgattctaagaGGTTATCAATACTCTGGCTGACCATCGTCATCGTGGGACTGACTTTGGTG	E	E	12	7	5
PKD1-NPIPA8	PKD1	NPIPA8	16	2097868	-	16	18328242	-	ENSG00000008710	ENSG00000214940	intra-chromosomal	cgtccgtgctggacagctccttcctcacgttctcaggcctccacgctgagGTTATCAATACTCTGGCTGACCATCGTCATCGTGGGACTGACTTTGGTGG	E	E	6	0	6
PLAC8-USP46	PLAC8	USP46	4	83090048	-	4	52592225	-	ENSG00000145287	ENSG00000109189	intra-chromosomal	gtaacccagctctctttcatctaagaactttagatgagaaaaaaaaaaaaAGGTGACACAGATTGGGTCCCTCTTATGGACTCGTTTTTTGTCTCAGAAG	E	M	6	2	4
PLAC9-CLMN	PLAC9	CLMN	10	80145359	+	14	95187149	-	ENSG00000189129	ENSG00000165959	inter-chromosomal	cccagggattttatgtgtccattaaagtggtttgttgttgtttttaaaaaGCCCTGAGTCCAGCTGGGACTGCAGCAACATCCATCCTGTTGAGCTGTGG	E	M	8	4	4
PLAUR-CADM4	PLAUR	CADM4	19	43652225	-	19	43627790	-	ENSG00000011422	ENSG00000105767	Read-Through	tgactgccgaggccccatgaatcaatgtctggtagccaccggcactcacgGGGCAGGACAGGAAGTACAGACAGAGAACGTGACAGTGGCTGAGGGTGGG	E	E	140	57	83
PLAUR-KIAA2012	PLAUR	KIAA2012	19	43646095	-	2	202197724	+	ENSG00000011422	ENSG00000182329	inter-chromosomal	caacacagtgagacctcatctccactaaaaataaaaaaaaattggctggaTGTGGTGGTGAATGCCTGTGGTCCCAGCTACATGGGAGGCTGAGGCAGGA	E	M	28	10	18
PLBD1-PPM1D	PLBD1	PPM1D	12	14511260	-	17	60664993	+	ENSG00000121316	ENSG00000170836	inter-chromosomal	aattcctacatatgtagaatattctgaacaaactgatgttctacggaaagATGGAGTCTAGCTCTGTCATCCAGGCTGGAGTGCAGTGGTGTGATCTCGG	E	M	8	2	6
PLD2-VLDLR	PLD2	VLDLR	17	4817375	+	9	2656312	+	ENSG00000129219	ENSG00000147852	inter-chromosomal	ccctggtgtgagagctgcccacactctcctttcctggggttaagaagcacGGCCAGGCATGGTGGCTCACGCCTATAATCCCAGCACTTTGGAAGGCCAA	E	M	10	3	7
PLEKHO2-ANKDD1A	PLEKHO2	ANKDD1A	15	64855037	+	15	64926066	+	ENSG00000241839	ENSG00000166839	Read-Through	tcctcaagcgaaaacaccgctttatcctgctgcgatccccagggaacaagGATGGCCTGACCTTACTGCACTGCGCAGCCCAAAAAGGCCATGTGCCTGT	E	E	7	2	5
PLEKHO2-ANKDD1A	PLEKHO2	ANKDD1A	15	64855037	+	15	64930822	+	ENSG00000241839	ENSG00000166839	Read-Through	tcctcaagcgaaaacaccgctttatcctgctgcgatccccagggaacaagGAGGGGAACACTGCCCTTCATCTGGCTGCTGGTCGGGGCCATATGGCTGT	E	E	74	25	49
PLEKHO2-ANKDD1A	PLEKHO2	ANKDD1A	15	64861575	+	15	64915797	+	ENSG00000241839	ENSG00000166839	Read-Through	tgcgagggggccagcgacgccggccaccaacgagagtccacctgaaggagTGCTTCCTCTGGAGAGGCAGCTCCACGAGGCCGCCCGCCAGAACAATGTC	E	E	14	5	9
PLEKHO2-ANKDD1A	PLEKHO2	ANKDD1A	15	64861575	+	15	64921921	+	ENSG00000241839	ENSG00000166839	Read-Through	tgcgagggggccagcgacgccggccaccaacgagagtccacctgaaggagTTTGGGATGAATGCGCTTCTCCTGTCTGCCTGGTTCGGCCACTTACGAAT	E	E	15	7	8
PLEKHO2-ANKDD1A	PLEKHO2	ANKDD1A	15	64861575	+	15	64930822	+	ENSG00000241839	ENSG00000166839	Read-Through	tgcgagggggccagcgacgccggccaccaacgagagtccacctgaaggagGAGGGGAACACTGCCCTTCATCTGGCTGCTGGTCGGGGCCATATGGCTGT	E	E	33	11	22
PLEKHO2-ANKDD1A	PLEKHO2	ANKDD1A	15	64865228	+	15	64930822	+	ENSG00000241839	ENSG00000166839	Read-Through	acagtggctctgagcagcctcccaacagcgtcctgcctgacaaactgaagGAGGGGAACACTGCCCTTCATCTGGCTGCTGGTCGGGGCCATATGGCTGT	M	E	6	1	5
PLIN5-TMEM180	PLIN5	TMEM180	19	4529073	-	10	102468521	+	ENSG00000214456	ENSG00000138111	inter-chromosomal	atcagaggagctggtggatcacttcctgcccatgacggaggaagagctcgGCCGGGCGTGGCGGCGGGTGCCTGTGGTCCCAGCTACTCGGGAGGCTGAG	E	M	5	4	1
PLP2-RAX2	PLP2	RAX2	X	49175239	+	19	3769388	-	ENSG00000102007	ENSG00000173976	inter-chromosomal	ccaggcctgttttacaacaaatattaaattacttcaataatacaaacgagAGGCCAGGTGCGGTGGCTCATGCCTGTAATCCCAGTGCTTTGGGAGGCTG	E	M	88	25	63
PMS2-CCDC146	PMS2	CCDC146	7	6002453	-	7	77167658	+	ENSG00000122512	ENSG00000135205	intra-chromosomal	tttccacactacctgtgcgccataaggaatttcaaaggaatattaagaagAATCGTGAAAAATGGAAGACAGTAGCACAGACACAGAAAAAGAAGAGGAA	E	E	15	5	10
PMS2-POLR2J3	PMS2	POLR2J3	7	6002453	-	7	102567083	-	ENSG00000122512	ENSG00000168255	intra-chromosomal	tttccacactacctgtgcgccataaggaatttcaaaggaatattaagaagACGTGCCTGCTTCCCCTTCGCCTTCTGCCGTGATTGTCAGTTTCCTGAGG	E	E	176	66	110
PMS2-POLR2J3	PMS2	POLR2J3	7	6002453	-	7	102567085	-	ENSG00000122512	ENSG00000168255	intra-chromosomal	tttccacactacctgtgcgccataaggaatttcaaaggaatattaagaagAGACGTGCCTGCTTCCCCTTCGCCTTCTGCCGTGATTGTCAGTTTCCTGA	E	E	153	58	95
PMS2-POLR2J3	PMS2	POLR2J3	7	6002453	-	7	102567171	-	ENSG00000122512	ENSG00000168255	intra-chromosomal	tttccacactacctgtgcgccataaggaatttcaaaggaatattaagaagTGAGTGAGCGCTTGTGGGATCTGGTTGTTTAAAAGCGTGCAGCCCTCCCA	E	M	10	2	8
PNISR-CLU	PNISR	CLU	6	99411738	-	8	27599170	-	ENSG00000132424	ENSG00000120885	inter-chromosomal	taaaacttagtcaggcatagaggcgcatgcctgtagtcccagctacttggGAGGCTGAGGTGGGAGGATTGCCTGAGCCCTGAAGTGGAGGCTGCAGTGA	E	M	43	15	28
PNISR-COQ3	PNISR	COQ3	6	99399400	-	6	99383824	-	ENSG00000132424	ENSG00000132423	Read-Through	ttaaagtataatatgacctcaaatcaatggaggaatgctgtattatgcagTTTATGTGAAGAACCAGCTCAGTGGGACTCTACAGATTAAACCAGGGGTT	M	E	5	2	3
PNISR-COQ3	PNISR	COQ3	6	99400190	-	6	99383824	-	ENSG00000132424	ENSG00000132423	Read-Through	ttccatgagttttaagggcttgtctcattatagaggcacattgtggctgtTTTATGTGAAGAACCAGCTCAGTGGGACTCTACAGATTAAACNNGGGGTT	M	E	52	21	31
PNPLA6-SLC38A7	PNPLA6	SLC38A7	19	7557519	+	16	58666346	-	ENSG00000032444	ENSG00000103042	inter-chromosomal	acagcgacatgtgcagttgagatctacattctggccaggcgcggtggctcGCCTGTAATCCCAGCACTTTGGGAGGCCAAGGCGGGCAGATGACTTGAGG	E	M	22	5	17
PNPLA6-TMEM80	PNPLA6	TMEM80	19	7557519	+	11	699485	+	ENSG00000032444	ENSG00000177042	inter-chromosomal	acagcgacatgtgcagttgagatctacattctggccaggcgcggtggctcGCCTGTAATCCCAACACTCTGGGAGGCTGAGGTGGACAGATCACTTGACA	E	M	28	12	16
PNPO-TMC6	PNPO	TMC6	17	47948288	+	17	78120676	-	ENSG00000108439	ENSG00000141524	intra-chromosomal	ttttccaaaaagaaaaattaaatgattatagagattatgtttttcagactGCTTTTTGGGGAACTGGTGTGGAGGTGAGGGGGTCCTGGGCGGACTGGGT	E	M	5	2	3
POFUT2-FBXO15	POFUT2	FBXO15	21	45277017	-	18	74098823	-	ENSG00000186866	ENSG00000141665	inter-chromosomal	cggacgacgcagacaggatccccttccaggaggactggatgaagatgaagATAACCTGATGACAGTGTGCCTAGATGGTGATCTTTTTGTGATGAATCTC	E	M	9	3	6
POLA2-CDC42EP2	POLA2	CDC42EP2	11	65295990	+	11	65320544	+	ENSG00000014138	ENSG00000149798	Read-Through	tcaccccagatgtcctcatcatcccgtcagagctgaggtacttcgtgaagCTCCTCAGCCCTGGACCGGGGACAAGTAACCCTCGGTGACAAGACCAAAG	E	E	18	9	9
POLR2J3-CCDC153	POLR2J3	CCDC153	7	102544708	-	11	119196607	-	ENSG00000168255	ENSG00000248712	inter-chromosomal	acagaggctggggatgaaggaggaagagacagccggtcccctggataaagAGGGTCTCCCTCTGTCATCCAGGCTGGAGTGCAGTGGTGCAATCATAGCT	E	M	7	3	4
POLR2J3-RASA4B	POLR2J3	RASA4B	7	102540015	-	7	102510292	-	ENSG00000168255	ENSG00000170667	Read-Through	aggacccgtggctgaaacaaagtggtccagcgacactcgcctgcagcaagGACAGCCACAGTGTGGAAGACCCTGTGCCCCTTCTGGGGTGAGGAGTACC	E	E	9	2	7
POLR2J3-RASA4B	POLR2J3	RASA4B	7	102566997	-	7	102511981	-	ENSG00000168255	ENSG00000170667	Read-Through	cagtttcctgaggcctccccagccacgcttcctgtacagcctgcagaactCACTGGCAGCAGCGACCCCTACTGCATCGTGAAGGTGGACAATGAGCCCA	E	E	23	11	12
POLR2J3-RASA4	POLR2J3	RASA4	7	102566997	-	7	102611142	-	ENSG00000168255	ENSG00000105808	intra-chromosomal	cagtttcctgaggcctccccagccacgcttcctgtacagcctgcagaactCACTGGCAGCAGCGACCCCTACTGCATCGTGAAGGTGGACAATGAGCCCA	E	E	7	1	6
POLR2J3-RPS29	POLR2J3	RPS29	7	102544706	-	14	49573445	-	ENSG00000168255	ENSG00000213741	inter-chromosomal	agaggctggggatgaaggaggaagagacagccggtcccctggataaagagGCTGGAGTGCAGTGGTGCCATCTTGGCTCACTGCAGCCTCTGTCTCCTGG	E	M	11	2	9
POLR2J3-TMEM138	POLR2J3	TMEM138	7	102569307	-	11	61366750	+	ENSG00000168255	ENSG00000149483	inter-chromosomal	caggtgatccacctgctggcttcccaaagtgctgggattagagacgtgagCTACTGCGCCCGGCCACTGGGATATCTTTTCTCTGGGAACCCAGCTTCAT	E	M	7	3	4
POLR2J-UPK3BL	POLR2J	UPK3BL	7	102474361	-	7	102640773	-	ENSG00000005075	ENSG00000267368	intra-chromosomal	ccatcaccgacctcatcagtgagctgtccctgctggaggagcgctttcggCTGCCCCAGAGCACATCAGCTATGTGCCCCAGCTCTCAAACGACACCTTG	E	E	12	6	6
POLR2J-UPK3BL	POLR2J	UPK3BL	7	102476181	-	7	102640773	-	ENSG00000005075	ENSG00000267368	intra-chromosomal	ttattcaccatcaacaaagaagaccacacactgggaaacatcattaaatcCTGCCCCAGAGCACATCAGCTATGTGCCCCAGCTCTCAAACGACACCTTG	E	E	13	2	11
POM121-ACOT11	POM121	ACOT11	7	72951440	+	1	54636402	+	ENSG00000196313	ENSG00000162390	inter-chromosomal	aggatctagggctgtgcaggacatgccttgttaataaaacgtttacaagcAGTGCTGTGCTTTAGATATGTATACACATAAACATCTCAATGCCTTAAAG	E	M	25	11	14
POM121-TMEM192	POM121	TMEM192	7	72951440	+	4	165073732	-	ENSG00000196313	ENSG00000170088	inter-chromosomal	aggatctagggctgtgcaggacatgccttgttaataaaacgtttacaagcAGCATATCTCGCCTCCAGCCACAGGGCAGTTTTCTCCTATCTCAGAATAG	E	M	6	2	4
POM121-TMEM192	POM121	TMEM192	7	72951440	+	4	165073749	-	ENSG00000196313	ENSG00000170088	inter-chromosomal	aggatctagggctgtgcaggacatgccttgttaataaaacgtttacaagcAGAGCAGTATTGCTGCCAGCATATCTCGCCTCCAGCCACAGGGCAGTTTT	E	M	5	0	5
PON2-C5AR1	PON2	C5AR1	7	95413033	-	19	47307724	+	ENSG00000105854	ENSG00000197405	inter-chromosomal	ggtctcaaactgctggcctcaagcagtcctcccacgtcagcctcccaaagTACAGGCATGCACCACCACACCCAGGCTCTAGGAAGTATCTTAGCCCCCA	M	E	7	4	3
PPBP-IPMK	PPBP	IPMK	4	73987038	-	10	58195193	-	ENSG00000163736	ENSG00000151151	inter-chromosomal	gaagatgaaaataaataagcctggtttcaaccctctaattcttgcctaaaATTTTTTTCTTTAAAAATTTATGTATTTATATGTCCCCATTTAGTTAAGT	E	M	11	4	7
PPCDC-C15orf39	PPCDC	C15orf39	15	75048721	+	15	75205999	+	ENSG00000138621	ENSG00000167173	Read-Through	ctatgtcgagatcccctgtgtggccaagaagctggtgtgcggagatgaagGTCAGAAGTTGAGTAGCAGGGGCCTAGGAGGGCTCGAAGCCTTCACAGCG	E	E	6	2	4
PPP1R21-STON1	PPP1R21	STON1	2	48511468	+	2	48529880	+	ENSG00000162869	ENSG00000243244	Read-Through	cattatctaaacagagagaagagattgacacactaaagatgtccagtaagGAGGGAGCGCTCTCCCCTCCTCTGGGAGGCTGGAGACTCGGGGACAGAAG	E	E	63	22	41
PPP1R3F-ZFAT	PPP1R3F	ZFAT	X	49282063	+	8	134674888	-	ENSG00000049769	ENSG00000066827	inter-chromosomal	cactggtagcccccacccctctccgtccatggccccagatgacacttcagGTCTGCTGGAGTTTGCTGGAGGTCCGCTCCATACCCTGTTTGCCTGGGTA	E	E	90	32	58
PPP1R3F-ZFAT	PPP1R3F	ZFAT	X	49285873	+	8	134674888	-	ENSG00000049769	ENSG00000066827	inter-chromosomal	gacacttcaggtttctgacgttccgatgactggcaaccccgcagaagaagGTCTGCTGGAGTTTGCTGGAGGTCCGCTCCATACCCTGTTTGCCTGGGTA	M	E	14	4	10
PPP2CA-ACP6	PPP2CA	ACP6	5	134203525	-	1	147643243	-	ENSG00000113575	ENSG00000162836	inter-chromosomal	agctcttaagagattaggacacagatggggagaagataagacagatggagGATGAGCAAAACAGTTGGTTCTCTAATATGTTGTTTTACTTAAAGCTACA	E	M	5	1	4
PPP6R1-TMEM86B	PPP6R1	TMEM86B	19	55230613	-	19	55228437	-	ENSG00000105063	ENSG00000180089	Read-Through	ccgatacccaatggctctgccccggaagggcctgcatccccaggctcccaCGCCCAGATGTCTGCAGGTGGCTGAGCCCCTTCATCCTCTCCTGCTGCGT	E	E	9	2	7
PPP6R1-TMEM86B	PPP6R1	TMEM86B	19	55230613	-	19	55228771	-	ENSG00000105063	ENSG00000180089	Read-Through	ccgatacccaatggctctgccccggaagggcctgcatccccaggctcccaATTAGGTCGCTCTGGGGCTATCAGGCCAGCATGGACGCTGGCAAAGCGGG	E	E	6	3	3
PPP6R1-TMEM86B	PPP6R1	TMEM86B	19	55230613	-	19	55228785	-	ENSG00000105063	ENSG00000180089	Read-Through	ccgatacccaatggctctgccccggaagggcctgcatccccaggctcccaCCACTCGCTCCCAGATTAGGTCGCTCTGGGGCTATCAGGCCAGCATGGAC	E	E	59	15	44
PRDM7-MID1	PRDM7	MID1	16	90056566	-	X	10589894	-	ENSG00000126856	ENSG00000101871	inter-chromosomal	acagcagtcttgctgatgctcctggccgaataaaccgcttccttctttaaCTCGGTGTCTGAGGAGTTTTGTCTGCGGCTTGTCTTGCTACATTTCTTGG	E	M	7	2	5
PRDX6-CEP41	PRDX6	CEP41	1	173486401	+	7	130420768	-	ENSG00000117592	ENSG00000106477	inter-chromosomal	ctctccagctgacagcagaaaaaagggttgccaccccagttgattggaagATGAAGTCTCGCTCTGTTGCCCAAGCTGGAGTGCAGTGGCGTGATCTTGG	E	M	5	2	3
PRICKLE3-PLP2	PRICKLE3	PLP2	X	49175264	-	X	49174826	+	ENSG00000012211	ENSG00000102007	intra-chromosomal	tcctgggctcaagcaatcctcccgcagcctcccaaaggactgggattacaGGAGACTTTTGTCTTCCAGCCTGCCAATCAACCCTCCTGGGTGTGGCCAC	E	M	7	5	2
PRKAA1-TTC33	PRKAA1	TTC33	5	40764514	-	5	40747019	-	ENSG00000132356	ENSG00000113638	Read-Through	ataccaagtggatagtagaacttatctactggatttccgtagtattgatgAATGGCTTCCTTTGGGTGGAAGAGGAAAATTGGTGAGAAGGTCTCAAAGG	E	E	9	3	6
PRKCSH-NPFFR2	PRKCSH	NPFFR2	19	11449987	+	4	72039206	+	ENSG00000130175	ENSG00000056291	inter-chromosomal	gggtgcaagcaattctcctgcctcagcctcctgagtaattgggactacagCCGCCACCACGCCTGGCTAATTTTTTTGTATTTTTAGTAGGGACGGCGTT	E	M	6	4	2
PRKRIP1-PMS2	PRKRIP1	PMS2	7	102376322	+	7	6006026	-	ENSG00000128563	ENSG00000122512	intra-chromosomal	agaggagccgtggataatggaaggtgaatttccatgtcaacatagtccagAACCTGCTAAGGCCATCAAACCTATTGATCGGAAGTCAGTCCATCAGATT	E	M	9	3	6
PRKRIP1-PMS2	PRKRIP1	PMS2	7	102376322	+	7	6006031	-	ENSG00000128563	ENSG00000122512	intra-chromosomal	agaggagccgtggataatggaaggtgaatttccatgtcaacatagtccagTACAGAACCTGCTAAGGCCATCAAACCTATTGATCGGAAGTCAGTCCATC	E	E	332	122	210
PRKX-ZNF839	PRKX	ZNF839	X	3713087	-	14	102325983	+	ENSG00000183943	ENSG00000022976	inter-chromosomal	gagccgcctgtgtacagcctgcaggactttgacacgctggccaccgtgggAGCAACTAGAAGCCATTTGTGTCAAGGTAACGTCTGGAGAAACAAAAGGT	E	E	26	12	14
PRMT2-M1AP	PRMT2	M1AP	21	46665117	+	2	74558335	-	ENSG00000160310	ENSG00000159374	inter-chromosomal	atgtccataatttttttttgtattgttttgatttttattaaattttattgAACAAGGATGAGGTTTTGAAAGCTCATAAAAGACAAGTAAGATTGAAATC	E	M	7	2	5
PRMT2-M1AP	PRMT2	M1AP	21	46665119	+	2	74558035	-	ENSG00000160310	ENSG00000159374	inter-chromosomal	nnccataatttttttttgtattgttttgatttttattaaattttattgaaGGCTGGGAGCAGTGGCTCACACCTGTAATCCCAACACTTTGAGAGGCTGA	E	M	11	5	6
PROK2-EIF4E3	PROK2	EIF4E3	3	71781467	-	3	71710484	-	ENSG00000163421	ENSG00000163412	intra-chromosomal	gcacacctatgggcaaactgggagacagctgccatccactgactcgtaaaATCCCTCCCTGGTGCCACAGCAGCTGAGTGCGCATCAAATCTGAAGAAAA	E	E	14	6	8
PROK2-EIF4E3	PROK2	EIF4E3	3	71781467	-	3	71728623	-	ENSG00000163421	ENSG00000163412	intra-chromosomal	gcacacctatgggcaaactgggagacagctgccatccactgactcgtaaaGGGCTGTGGGGTCACCTTCTCTTCCTCTCTTCTGCCACCCCAAGTCGTCT	E	E	29	10	19
PRRT2-PAGR1	PRRT2	PAGR1	16	29815892	+	16	29815952	+	ENSG00000167371	ENSG00000280789	Read-Through	catgagtctgaaacaccaataaacggagactgcatgagactcgcctccaaCTTACTGGGTGGTATACGCATGCGACTTCCCGGTGGCCATCTTTACTGTG	E	E	8	2	6
PSAP-HBA1	PSAP	HBA1	10	71816298	-	16	176680	+	ENSG00000197746	ENSG00000206172	inter-chromosomal	gttttgcactaaagtttctgtgatttaacaataaaattctgttagccagaACNCTTCTGGTCCCCACAGACTCAGAGAGAACCCACCATGGTGCTGTCTC	E	E	5	2	3
PSENEN-LIN37	PSENEN	LIN37	19	35746523	+	19	35752176	+	ENSG00000205155	ENSG00000267796	Read-Through	agaggccttccttgtcccagcctacacagaacagagccaaatcaaaggctAGCTGGAGATGGCCAAAGCCCGGAACCAACTGGATGCTGTCTTGCAGTGT	E	E	6	1	5
PSMA4-CHRNA5	PSMA4	CHRNA5	15	78546696	+	15	78580809	+	ENSG00000041357	ENSG00000169684	Read-Through	atcaaagtactaaataagaccatggatgttagtaaactctctgctgaaaaAGGATTATCTGAACCTTCTTCTATTGCAAAACATGAAGATAGTTTGCTTA	E	E	5	2	3
PSMB10-CTRL	PSMB10	CTRL	16	67934569	-	16	67932011	-	ENSG00000205220	ENSG00000141086	Read-Through	tgaagccactaaccctggagctagtggaggaaactgtgcaggctatggagGTCTCGGTCAGGGGACCTTGGCCTAAAGGGCCTGTCTTGCCTGGAGCGTG	E	M	5	1	4
PSMD12-RASGRP4	PSMD12	RASGRP4	17	67345614	-	19	38409709	-	ENSG00000197170	ENSG00000171777	inter-chromosomal	tctgtgtatacttctttttttgagatggagttttactattgttgcccacaCTGGAGTGCAATGATGCAATCTCAGCTCACTGCAACTTCCGCCTCCTGGG	E	M	17	3	14
PTCRA-CNPY3	PTCRA	CNPY3	6	42924273	+	6	42934475	+	ENSG00000171611	ENSG00000137161	Read-Through	ntcaggagaggcttctacagccaggacctgcccccaggagcctctcagggTGTGTAAATATGTTGCTGTGGAGCTGAAGTCAGCCTTTGAGGAAACCGGC	E	E	71	28	43
QPRT-PHACTR1	QPRT	PHACTR1	16	29698699	+	6	13289646	+	ENSG00000103485	ENSG00000112137	inter-chromosomal	gatgcaagtctgccaatgctcctggccaaataaacctcttccttctttaaATTAATTAAGGGAAAAAATAAAAAGGTGAGCTAGATGACTTAAAATGCAT	E	M	5	1	4
R3HDM2-STAC3	R3HDM2	STAC3	12	57254848	-	12	57251193	-	ENSG00000179912	ENSG00000185482	Read-Through	tccccagccccctggctgcccaaaatgcctcccttcgtctcaacaactccCCCTGTCATTTCAGCCCTGACACCAAGGCAGGAGGCTAGGAGGTCTACAA	M	E	14	7	7
R3HDM2-STAC3	R3HDM2	STAC3	12	57255990	-	12	57251193	-	ENSG00000179912	ENSG00000185482	Read-Through	gagacaagcactcaaatctgcctccactgacctggggacagcagatgttgCCCTGTCATTTCAGCCCTGACACCAAGGCAGGAGGCTAGGAGGTCTACAA	E	E	35	16	19
R3HDM2-STAC3	R3HDM2	STAC3	12	57255991	-	12	57251194	-	ENSG00000179912	ENSG00000185482	Read-Through	agagacaagcactcaaatctgcctccactgacctggggacagcagatgttGCCCTGTCATTTCAGCCCTGACACCAAGGCAGGAGGCTAGGAGGTCTACA	E	E	6	2	4
RASA4-ARMC5	RASA4	ARMC5	7	102573807	-	16	31465321	+	ENSG00000105808	ENSG00000140691	inter-chromosomal	acggtgggcttggcaacaggtgtcttcccagatgctggcgttaccgctagACCAAGGAGCCCTTCTGCTGGCCCTGTCCGGGCATAACAGAAGGCTCGCA	E	M	6	1	5
RASAL3-WIZ	RASAL3	WIZ	19	15451768	-	19	15448367	-	ENSG00000105122	ENSG00000011451	Read-Through	gcctcaatggagacaccacctgagctgcccatcctgcctcatcacacgtgGCCCACAATGCCCCGCTGAGCCGGTGCAGCAGCTGAGTGGATCCAAGCAG	M	E	11	5	6
RASAL3-WIZ	RASAL3	WIZ	19	15452658	-	19	15448367	-	ENSG00000105122	ENSG00000011451	Read-Through	gagcagctgcggggccagctgcaggatctggactccaggctccgtgctggGCCCACAATGCCCCGCTGAGCCGGTGCAGCAGCTGAGTGGATCCAAGCAG	E	E	5	0	5
RAVER1-FDX1L	RAVER1	FDX1L	19	10316235	-	19	10315759	-	ENSG00000161847	ENSG00000267673	Read-Through	cccgaccccaccccagtctccccacacggacctttgctgaattaaagtttGCTCGCGCCCGGCTGGAGAGGAGGACGCGGGCGGCCCGGAGCGGCCCGGG	E	E	23	5	18
RB1-ITM2B	RB1	ITM2B	13	48307406	+	13	48253808	+	ENSG00000139687	ENSG00000136156	Read-Through	agagagcttggttaacttgggagaaagtttcatctgtggatggagtattgGACCCAGATGATGTGGTACCAGTTGGCCAAAGAAGAGCCTGGTGTTGGTG	E	E	17	7	10
RBM12-CPNE1	RBM12	CPNE1	20	35653390	-	20	35632923	-	ENSG00000244462	ENSG00000214078	Read-Through	gaaaaatccccctgcccaaggaaaaaagggattaaagatgcctgtgccagATGGCCCACTGCGTGACCTTGGTTCAGCTGTCCATTTCCTGTGACCATCT	M	E	6	0	6
RBX1-BRF1	RBX1	BRF1	22	40953633	+	14	105308011	-	ENSG00000100387	ENSG00000185024	inter-chromosomal	tattgtggttgataactgtgccatctgcaggaaccacattatggatctttGGGATCTCACTTTGTTGCCCAGGCTGGTCTCGAACTCCTGGGCTCAAGCT	E	M	12	7	5
RBX1-BRF1	RBX1	BRF1	22	40953633	+	14	105308016	-	ENSG00000100387	ENSG00000185024	inter-chromosomal	tattgtggttgataactgtgccatctgcaggaaccacattatggatctttAGACAGGGATCTCACTTTGTTGCCCAGGCTGGTCTCGAACTCCTGGGCTC	E	M	5	3	2
RGL3-EPOR	RGL3	EPOR	19	11384341	-	19	11384342	-	ENSG00000205517	ENSG00000187266	Read-Through	atctctacccaggctgagtgctggccccgccccctcggggatctgccactCTTAGAGGCGCCTGGTCGGGAAGGGCCTGGTCAGCTGCGTCCGGCGGAGG	E	E	5	4	1
RINL-ATL3	RINL	ATL3	19	38868982	-	11	63626576	-	ENSG00000187994	ENSG00000184743	inter-chromosomal	cccaggagtttgagaccagcctgggcaaaacagtgggacccccatctaccATTTCAGGATAAATTAAGTGTTGATAATTTGAAAAAATAATTTCAATGAG	E	M	43	21	22
RINL-ATL3	RINL	ATL3	19	38868982	-	11	63626577	-	ENSG00000187994	ENSG00000184743	inter-chromosomal	cccaggagtttgagaccagcctgggcaaaacagtgggacccccatctaccTATTTCAGGATAAATTAAGTGTTGATAATTTGAAAAAATAATTTCAATGA	E	M	7	4	3
RIPK3-ADCY4	RIPK3	ADCY4	14	24336202	-	14	24332989	-	ENSG00000129465	ENSG00000129467	Read-Through	taggttcgcaagaaggccctaaagatcctgaagcctggagcaggccacagGGAGCTGACCTCAGACCCGAGCTTCCTGACCACTGTGCTGTGCGCGCTGG	M	E	21	10	11
RIPK3-ADCY4	RIPK3	ADCY4	14	24336886	-	14	24332989	-	ENSG00000129465	ENSG00000129467	Read-Through	gacaaggcatgaactggtcctgcaggaccccggagccaaatccagtaacaGGAGCTGACCTCAGACCCGAGCTTCCTGACCACTGTGCTGTGCGCGCTGG	E	E	171	60	111
RMND5A-ANAPC1	RMND5A	ANAPC1	2	86741069	+	2	111822600	-	ENSG00000153561	ENSG00000153107	intra-chromosomal	acaaagacatccacagcagtgtttctcgggttggaaaagccattgataagGATTCACTTTAAGAGATTTGGAAACTCTTCCCTTTGGAATTGCTCTTCCC	E	E	412	152	260
RNASET2-HBB	RNASET2	HBB	6	166929506	-	11	5226997	-	ENSG00000026297	ENSG00000244734	inter-chromosomal	agcaagagaaattcacaaactgcagctttctaaaaaacaactccaaagtgAAGTCTGCCGTTACTGCCCTGTGGGGCAAGGTGAACGTGGATGAAGTTGG	E	M	11	6	5
RNASET2-RPS6KA2	RNASET2	RPS6KA2	6	166934091	-	6	166858259	-	ENSG00000026297	ENSG00000071242	Read-Through	ttagtgtgcttctaaaattggggataaaaccatccatcaattactaccaaACCACAGAGGAGGATCTCAACCTGGATGTGGAGCCCACCACAGAAGACAC	E	E	7	1	6
RNASET2-RPS6KA2	RNASET2	RPS6KA2	6	166938895	-	6	166858259	-	ENSG00000026297	ENSG00000071242	Read-Through	aagtactttggcagaagcctggaactctacagggagctggacctcaacagACCACAGAGGAGGATCTCAACCTGGATGTGGAGCCCACCACAGAAGACAC	E	E	134	50	84
RNF114-ITGAX	RNF114	ITGAX	20	49944006	+	16	31359699	+	ENSG00000124226	ENSG00000140678	inter-chromosomal	tgacctcgtgacccgcccgcctcagcctcccaaaatgctgggattataggAAGTGCCCAAGACAGGAGCAGGACATTGTGTTCCTGATCGATGGCTCAGG	M	E	16	6	10
RNF123-CROCC	RNF123	CROCC	3	49691247	+	1	16936637	+	ENSG00000164068	ENSG00000058453	inter-chromosomal	ccgcaagagctataggctgacctcagatgctgagaaatccagggtcacagGGACCTGCTGCAGCTGGGAGGGGAGCTGGCCCGGACATCACGAGCTGTCC	E	E	16	6	10
RNF123-CROCC	RNF123	CROCC	3	49691509	+	1	16936637	+	ENSG00000164068	ENSG00000058453	inter-chromosomal	aaccgcatcttttcctcttctgaacatgcacccccagcagccaccagcagGGACCTGCTGCAGCTGGGAGGGGAGCTGGCCCGGACATCACGAGCTGTCC	E	E	19	4	15
RNF149-PPIAL4A	RNF149	PPIAL4A	2	101281859	-	1	120889890	+	ENSG00000163162	ENSG00000263353	inter-chromosomal	gtgtgatcccagctttaaaggagatgcaggagaaaatacggcattgctagCTGTTTGCAGACAAGATTCTAAAGACAGCGGAAAACTTTCGTGCTCTGAG	E	M	113	37	76
RNF149-PPIAL4A	RNF149	PPIAL4A	2	101281859	-	1	120889985	+	ENSG00000163162	ENSG00000263353	inter-chromosomal	gtgtgatcccagctttaaaggagatgcaggagaaaatacggcattgctagAATTATTCCAGGGTTTATGTGTCAGGGTGGTGACTTCACACGCCATAATG	E	M	24	8	16
RNF149-PPIAL4C	RNF149	PPIAL4C	2	101281859	-	1	149583967	+	ENSG00000163162	ENSG00000263464	inter-chromosomal	gtgtgatcccagctttaaaggagatgcaggagaaaatacggcattgctagCTGTTTGCAGACAAGATTCCAAAGACAGCAGAAAACTTTCGTGCTCTGAG	E	M	9	2	7
RNF149-PPIA	RNF149	PPIA	2	101281859	-	7	44798808	+	ENSG00000163162	ENSG00000196262	inter-chromosomal	gtgtgatcccagctttaaaggagatgcaggagaaaatacggcattgctagATTGGAGGTAGTAGCATTTTCATTACAAGTGACTAAAAGAACAGCTGTTT	E	M	26	8	18
RNF185-LIMK2	RNF185	LIMK2	22	31205571	+	22	31225720	+	ENSG00000138942	ENSG00000182541	Read-Through	gaatgcatcctctcccagaacctgccacaggaaactgggggctttgtcagGTGAAGATGTCTGGAGGTGTCCAGGCTGTGGGGACCACATTGCTCCAAGC	M	E	23	10	13
RNF185-LIMK2	RNF185	LIMK2	22	31205671	+	22	31225720	+	ENSG00000138942	ENSG00000182541	Read-Through	ttttatgaagaggcaaggaaaggggaaacccacatgtgaccctgattttgGTGAAGATGTCTGGAGGTGTCCAGGCTGTGGGGACCACATTGCTCCAAGC	M	E	43	16	27
RNF19B-LIPC	RNF19B	LIPC	1	32944019	-	15	58430827	+	ENSG00000116514	ENSG00000166035	inter-chromosomal	cggaaaaggagtgaaaattgaatttgatgaagatgatggtccaatcacagACGGAGTCTCTCTGTGTCGCCCAGGCTGGAGTACAATGGCGCGATCTCAG	E	E	32	12	20
RNF34-TMOD3	RNF34	TMOD3	12	121424352	+	15	51911845	+	ENSG00000170633	ENSG00000138594	inter-chromosomal	cccgctagctgattttaactttaggaataaaattagttttaaaagcttttATAGGTGAAATACACTTTCAAAGTTGCCTGTCATTTAAAAGACCAAATAA	E	M	8	4	4
RNF4-FAM193A	RNF4	FAM193A	4	2596330	+	4	2626411	+	ENSG00000063978	ENSG00000125386	Read-Through	caggaccgtggagaaggaggagaggcatggcggccttgaccagccagtgaGAAATTTCGGCAGAGGCGGACCGGGAACCTCAGCAGCTGCAGAACTACTG	E	E	24	6	18
RPL19-HBA1	RPL19	HBA1	17	39204727	+	16	176680	+	ENSG00000108298	ENSG00000206172	inter-chromosomal	ctctgtgattacatagatcagccattaaaataaaacaagccttaatctgcACTCTTCTGGTCCCCACAGACTCAGAGAGAACCCACCATGGTGCTGTCTC	E	E	5	3	2
RPL24-DENND1B	RPL24	DENND1B	3	101685826	-	1	197735794	-	ENSG00000114391	ENSG00000213047	inter-chromosomal	tcctcggcagataaactggactgtcctctacagaaggaagcacaaaaaggGACAGTCCAGCTTATCTGCCGAGGATTCCCCCTGGAAAAGTACGCCGATT	M	E	8	0	8
RPL27A-EIF2S3	RPL27A	EIF2S3	11	8683778	+	X	24077170	+	ENSG00000166441	ENSG00000130741	inter-chromosomal	gtgcagtggcgaaatctcggctcactgcaacccctgcctgccgggctcaaGCGATTCTCCTGCCTCAGCCTCCCGAGTAGCTGAGATTACAGGTGCGCGC	E	M	39	14	25
RPL38-TTYH2	RPL38	TTYH2	17	74204190	+	17	74222485	+	ENSG00000172809	ENSG00000141540	Read-Through	tgaggaaatcaaggacttcctgctcacagcccgacgaaaggatgccaaatTCGCTGCTGTTCCTGGGGCTGGTGGCCGCCGTCTGCCTGGGCCTGAACCT	E	E	10	2	8
RPL39L-HHLA1	RPL39L	HHLA1	3	187180665	-	8	132080695	-	ENSG00000163923	ENSG00000132297	inter-chromosomal	aggtcctcagacggaccagcccaaggaacatctcaccaattttaaatcagGCAGGCATGTCAGGCCTCTGAGCCCAAGCCAAGCCATCGCAACCCCTGTG	E	M	12	3	9
RPL39L-HHLA1	RPL39L	HHLA1	3	187180665	-	8	132080698	-	ENSG00000163923	ENSG00000132297	inter-chromosomal	aggtcctcagacggaccagcccaaggaacatctcaccaattttaaatcagAAGGCAGGCATGTCAGGCCTCTGAGCCCAAGCCAAGCCATCGCAACCCCT	E	M	21	7	14
RPL39L-TIMM50	RPL39L	TIMM50	3	187180664	-	19	39493404	+	ENSG00000163923	ENSG00000105197	inter-chromosomal	ggtcctcagacggaccagcccaaggaacatctcaccaattttaaatcagaTGTCAGGCCTCTGAGCCCAAGCCAAGCCATCGCATCCCCTGTGCCTTGCA	E	M	9	6	3
RPL39L-TIMM50	RPL39L	TIMM50	3	187180665	-	19	39493404	+	ENSG00000163923	ENSG00000105197	inter-chromosomal	aggtcctcagacggaccagcccaaggaacatctcaccaattttaaatcagTGTCAGGCCTCTGAGCCCAAGCCAAGCCATCGCATCCCCTGTGCCTTGCA	E	M	20	3	17
RPL3-HBA1	RPL3	HBA1	22	39312938	-	16	176680	+	ENSG00000100316	ENSG00000206172	inter-chromosomal	cagggaccactgaagaaagaccgaattgcaaaggaagaaggagcttaatgACTCTTCTGGTCCCCACAGACTCAGAGAGAACCCACCATGGTGCTGTCTC	M	E	7	2	5
RPLP2-HBB	RPLP2	HBB	11	812633	+	11	5225644	-	ENSG00000177600	ENSG00000244734	intra-chromosomal	tgctgccccaggctctgcagcccctgctgctggttctgcccctgctgcagAAGTGGTGGCTGGTGTGGCTAATGCCCTGGCCCACAAGTATCACTAAGCT	E	M	7	2	5
RPS11-HBA1	RPS11	HBA1	19	49499689	+	16	176680	+	ENSG00000142534	ENSG00000206172	inter-chromosomal	ggacatcggcccgctccccacaatgaaataaagttattttctcattcccaACTCTTCTGGTCCCCACAGACTCAGAGAGAACCCACCATGGTGCTGTCTC	E	E	25	9	16
RPS12-HBA1	RPS12	HBA1	6	132817564	+	16	176680	+	ENSG00000112306	ENSG00000206172	inter-chromosomal	tgaagagtatttcaaatgcaagaaatgaagaaataaatctttggctcacaACTCTTCTGGTCCCCACAGACTCAGAGAGAACCCACCATGGTGCTGTCTC	E	E	13	4	9
RPS12-HBA2	RPS12	HBA2	6	132817564	+	16	172847	+	ENSG00000112306	ENSG00000188536	inter-chromosomal	tgaagagtatttcaaatgcaagaaatgaagaaataaatctttggctcacaCATAAACCCTGGCGCGCTCGCGGGCCGGCACTCTTCTGGTCCCCACAGAC	E	E	8	3	5
RPS12-SDF2	RPS12	SDF2	6	132816563	+	17	28655813	-	ENSG00000112306	ENSG00000132581	inter-chromosomal	tcaagttggtggaggccctttgtgctgaacaccaaatcaacctaattaagGTTGATTTGGTGTTCGGCACAAAGGGCCACCCCTAGCTTGACATACATAG	E	M	17	8	9
RPS15-HBA1	RPS15	HBA1	19	1440494	+	16	176680	+	ENSG00000115268	ENSG00000206172	inter-chromosomal	ttcatccctctcaagtaatggctcagctaataaaggcgcacatgactccaACNNTTCTGGTCCCCACAGACTCAGAGAGAACCCACCATGGTGCTGTCTC	E	E	7	2	5
RPS19-CD79A	RPS19	CD79A	19	41861212	+	19	41878990	+	ENSG00000105372	ENSG00000105369	Read-Through	gcacaaagagcttgctccctacgatgagaactggttctacacgcgagctgGCCCTGGGTGCCAGGCCCTGTGGATGCACAAGGTCCCAGCATCATTGATG	E	E	5	0	5
RPS23-C1orf186	RPS23	C1orf186	5	82273542	-	1	206052723	+	ENSG00000186468	ENSG00000263961	inter-chromosomal	taaaaatcaacttacgacttagaacctgatgttatccgtagattccaagcATTGTATAGAAGAACATTGTGAAACTCCCTGCCCTGTTCTGTTTCTCTCT	M	E	6	2	4
RTFDC1-FAM209A	RTFDC1	FAM209A	20	56519157	+	20	56524890	+	ENSG00000022277	ENSG00000124103	intra-chromosomal	aatgaagaaccaagagccacaggcctctgcgtggctttctgcacacggtgAAAACTAGCGAACCCCAGGGGAAGGTGCAATACGGAGAGCACTTTCGGAT	M	E	5	3	2
RTFDC1-FAM209B	RTFDC1	FAM209B	20	56518297	+	20	56536172	+	ENSG00000022277	ENSG00000213714	intra-chromosomal	acgtcctactgcttctgaagcccgcactgccaccgctcctgccccagaagGAGCAGAGTCCTCCTGGCCTTCGAGGCTTCCCATTTCGCACTCCACTAAA	E	E	6	2	4
RUNDC3A-RTCA	RUNDC3A	RTCA	17	44316725	+	1	100292325	+	ENSG00000108309	ENSG00000137996	inter-chromosomal	ccagcgcctgggagagggcacgcgggacgaggagccctggggtcccatcgACAGAGTCTCACTCTGTCACCAAGTTGGAGTGCAGTGGCACAATCTCAGC	E	M	6	2	4
RXRA-ZYG11B	RXRA	ZYG11B	9	134434207	+	1	52825693	+	ENSG00000186350	ENSG00000162378	inter-chromosomal	gcgtccttggaggcctactgcaagcacaagtacccagagcagccgggaagGTCTCACTGTGTTGCCCAGGCTGGTCTCGAACTCCTGGCCTCAAGTGACT	E	M	37	15	22
S100A11-HBA1	S100A11	HBA1	1	152032506	-	16	176680	+	ENSG00000163191	ENSG00000206172	inter-chromosomal	gccccacctgccaatagtaataaagcaatgtcacttttttaaaacatgaaACTCTTCTGGTCCCCACAGACTCAGAGAGAACCCACCATGGTGCTGTCTC	E	E	23	5	18
S100A11-HBA2	S100A11	HBA2	1	152032506	-	16	172847	+	ENSG00000163191	ENSG00000188536	inter-chromosomal	gccccacctgccaatagtaataaagcaatgtcacttttttaaaacatgaaCATAAACCCTGGCGCGCTCGCGGGCCGGCACTCTTCTGGTCCCCACAGAC	E	E	8	3	5
S100A8-HBA1	S100A8	HBA1	1	153390032	-	16	176680	+	ENSG00000143546	ENSG00000206172	inter-chromosomal	ctgggcccctggacatgtacctgcagaataataaagtcatcaatacctcaACTCTTCTGGTCCCCACAGACTCAGAGAGAACCCACCATGGTGCTGTCTC	E	E	9	4	5
S100A8-S100A9	S100A8	S100A9	1	153390032	-	1	153357854	+	ENSG00000143546	ENSG00000163220	intra-chromosomal	ctgggcccctggacatgtacctgcagaataataaagtcatcaatacctcaAAACACTCTGTGTGGCTCCTCGGCTTTGACAGAGTGCAAGACGATGACTT	E	E	7	3	4
S100A9-CLEC7A	S100A9	CLEC7A	1	153358431	+	12	10117525	-	ENSG00000163220	ENSG00000172243	inter-chromosomal	ccagggggaattcaaagagctggtgcgaaaagatctgcaaaattttctcaAGAGTTTCGCTCTTGTTGCCCAGGCTGGAGTGCAACGGCACGATCTCGGC	E	M	5	2	3
S1PR4-NCLN	S1PR4	NCLN	19	3179983	+	19	3192470	+	ENSG00000125910	ENSG00000125912	Read-Through	tgcggagcatctgaagttgcagtcttgcgtgtggatggtgcagccaccggGCACACGGAATGCAGTGCTGAACACGGAGGCGCGCACGATGGCGGCGGAG	M	E	168	66	102
SAR1A-TYSND1	SAR1A	TYSND1	10	70152263	-	10	70140141	-	ENSG00000079332	ENSG00000156521	Read-Through	gctcttctccacactgttgggaggtaatgctgccccacgtgctggtgcagGCATAATCACCAGCAACACCCGGGACAATAATACGGGGGCCACCTACCCC	M	E	31	9	22
SAR1A-TYSND1	SAR1A	TYSND1	10	70152263	-	10	70143972	-	ENSG00000079332	ENSG00000156521	Read-Through	gctcttctccacactgttgggaggtaatgctgccccacgtgctggtgcagGAGTGTGGCCATCTGGGGCCGTGTGGTATTTGCCACTCAGGAGACATGTC	M	E	8	4	4
SAR1A-TYSND1	SAR1A	TYSND1	10	70170413	-	10	70140141	-	ENSG00000079332	ENSG00000156521	Read-Through	gagggagggtccgagccagccgctgttttgccggaggagcccctcaggccGCATAATCACCAGCAACACCCGGGACAATAATACGGGGGCCACCTACCCC	E	E	5	0	5
SAV1-GYPE	SAV1	GYPE	14	50665178	-	4	143880508	-	ENSG00000151748	ENSG00000197465	inter-chromosomal	catgatctcttccaaagaatgccacagaatcaggggaggcatgcttcagaAATTGTGAGCATATCAGCATCAAGTACCACTGGTGTGGCAATGCACACTT	E	E	7	4	3
SAV1-GYPE	SAV1	GYPE	14	50665179	-	4	143880509	-	ENSG00000151748	ENSG00000197465	inter-chromosomal	ccatgatctcttccaaagaatgccacagaatcaggggaggcatgcttcagGAATTGTGAGCATATCAGCATCAAGTACCACTGGTGTGGCAATGCACACT	E	E	11	6	5
SBF2-EIF1B-AS1	SBF2	EIF1B-AS1	11	10028452	-	3	40290116	-	ENSG00000133812	ENSG00000280739	inter-chromosomal	tagtcttcctatcacgggcactagtgtggctctcctgttccagcaattggTGTTCCTAGAGGAAGGTCATATACCAGTTAAACTCTGCCATTTTGGCTCT	E	M	36	18	18
SBF2-GLUL	SBF2	GLUL	11	9959334	-	1	182385887	-	ENSG00000133812	ENSG00000135821	inter-chromosomal	agacgggcacccctttggttggccttccagtggattccctgagccccaggGTCCATATTACTGTGGTGTGGGAGCAGACAGAGCCTATGGCAGGGACATC	M	E	292	111	181
SBF2-GLUL	SBF2	GLUL	11	9959442	-	1	182385887	-	ENSG00000133812	ENSG00000135821	inter-chromosomal	agcctgcagagaccaatttgaggcacacctgtaaacggataagggacatgGTCCATATTACTGTGGTGTGGGAGCAGACAGAGCCTATGGCAGGGACATC	M	E	28	9	19
SCIMP-SF3A3	SCIMP	SF3A3	17	5208961	-	1	37990921	-	ENSG00000161929	ENSG00000183431	inter-chromosomal	ttggagtgtttcaaacacatgctttcgtcttataaatgttctgtaaacccGCAGTTTTAGTAGAGACGGGGTTTCACCGTGTTAGACAGGATGGTCTCAA	E	E	8	3	5
SCN1A-MNDA	SCN1A	MNDA	2	166077723	-	1	158842133	+	ENSG00000144285	ENSG00000163563	inter-chromosomal	atacatccgtgtgcaggattttgtgtggacataagttttcaactcctttgGGCCAAGCTATAACATCAGAAATGGTGAATGAATACAAGAAAATTCTTTT	M	E	6	1	5
SDHAF2-PPP1R32	SDHAF2	PPP1R32	11	61430182	+	11	61484688	+	ENSG00000167985	ENSG00000162148	Read-Through	tgcaggtggggaaaatggcggtgtctacagtgttctcgacttcgtcgctgGTCCGGAAGGTCCATTTCGACACCCAGGAGCACGGGCCTCAGGCCATCAC	E	E	79	32	47
SDHAF2-PPP1R32	SDHAF2	PPP1R32	11	61438113	+	11	61481782	+	ENSG00000167985	ENSG00000162148	Read-Through	cctgattaacgagcctagtaatgactgggatatttactactgggccacagGCCCCCTGGGGCCCTGCCCCACAGCATCATGATGGGGAAACTCCCCCTGG	E	E	6	2	4
SDHAF2-PPP1R32	SDHAF2	PPP1R32	11	61438113	+	11	61484688	+	ENSG00000167985	ENSG00000162148	Read-Through	cctgattaacgagcctagtaatgactgggatatttactactgggccacagGTCCGGAAGGTCCATTTCGACACCCAGGAGCACGGGCCTCAGGCCATCAC	E	E	65	21	44
SDHAF2-PPP1R32	SDHAF2	PPP1R32	11	61446113	+	11	61481782	+	ENSG00000167985	ENSG00000162148	Read-Through	cacgttgagctgtgctccacggcctggcatgggggttcagtctgtggatgGCCCCCTGGGGCCCTGCCCCACAGCATCATGATGGGGAAACTCCCCCTGG	E	E	35	19	16
SDHAF2-PPP1R32	SDHAF2	PPP1R32	11	61446231	+	11	61481782	+	ENSG00000167985	ENSG00000162148	Read-Through	cactggtcctgcctcaagtgatggacataaccctctcctaggacatacatGCCCCCTGGGGCCCTGCCCCACAGCATCATGATGGGGAAACTCCCCCTGG	E	E	12	2	10
SDHA-IGFL4	SDHA	IGFL4	5	228335	+	19	46060291	-	ENSG00000073578	ENSG00000204869	inter-chromosomal	cgggtccatccatcgcataagagcaaagaacactgttgttgccacaggagTCAAGGAAACTTTTCTTTTGAGCTACTGACAGCTTAACTCCTGTGAACAA	E	E	16	2	14
SEC31A-GTF2H5	SEC31A	GTF2H5	4	82900077	-	6	158196576	+	ENSG00000138674	ENSG00000272047	inter-chromosomal	aattcaaggaacccttttctgaaacactttgccacaatgaaggaaataagGATCTAGTTTGAGGCACTAAGAAGGATATCAGTTTAAATAGAGCCCCTGT	E	M	56	16	40
SELL-HBA1	SELL	HBA1	1	169690667	-	16	176680	+	ENSG00000188404	ENSG00000206172	inter-chromosomal	ctgtaacatgcaattttgcatttgaataaagcctgctttttaagtgttaaACTCTTCTGGTCCCCACAGACTCAGAGAGAACCCACCATGGTGCTGTCTC	E	E	5	2	3
SELL-HBA2	SELL	HBA2	1	169690667	-	16	172847	+	ENSG00000188404	ENSG00000188536	inter-chromosomal	ctgtaacatgcaattttgcatttgaataaagcctgctttttaagtgttaaCATAAACCCTGGCGCGCTCGCGGGCCGGCACTCTTCTGGTCCCCACAGAC	E	E	5	2	3
SELL-S100A9	SELL	S100A9	1	169690667	-	1	153357854	+	ENSG00000188404	ENSG00000163220	intra-chromosomal	ctgtaacatgcaattttgcatttgaataaagcctgctttttaagtgttaaAAACACTCTGTGTGGCTCCTCGGCTTTGACAGAGTGCAAGACGATGACTT	E	E	7	1	6
SELPLG-HBA2	SELPLG	HBA2	12	108623466	-	16	172945	+	ENSG00000110876	ENSG00000188536	inter-chromosomal	gaacccagtgccacagaggccctgtccatggaacctactaccaaaagaggCAAGGCCGCCTGGGGTAAGGTCGGCGCGCACGCTGGCGAGTATGGTGCGG	M	E	9	6	3
SELPLG-HBB	SELPLG	HBB	12	108623711	-	11	5226799	-	ENSG00000110876	ENSG00000244734	inter-chromosomal	ccactcaacccacaggcctggaggcacagaccactgcaccagcagccatgGCTGCTGGTGGTCTACCCTTGGACCCAGAGGTTCTTTGAGTCCTTTGGGG	M	E	5	1	4
SELPLG-TMEM119	SELPLG	TMEM119	12	108623467	-	12	108592397	-	ENSG00000110876	ENSG00000183160	Read-Through	agaacccagtgccacagaggccctgtccatggaacctactaccaaaagagGTCCTGGGGGCACCATGGTTTCGGCGGCAGCCCCCAGCCTCCTCATCCTT	M	E	86	42	44
SELPLG-TMEM119	SELPLG	TMEM119	12	108623467	-	12	108598033	-	ENSG00000110876	ENSG00000183160	Read-Through	agaacccagtgccacagaggccctgtccatggaacctactaccaaaagagCCCAGGTGCCCCCCACTCTCGCTCCATTCGGCGGGAGCACCCAGTCCTGT	M	E	7	3	4
SERINC5-YARS	SERINC5	YARS	5	80111651	-	1	32817320	-	ENSG00000164300	ENSG00000134684	inter-chromosomal	gagaaacctgaacggactccatttggctccttcatttgcaagacatcaagGGCACGCGGCGGCGACGGTGACCCAGGAAGGGGCTCTGGTGCCGGGCTGA	E	M	7	1	6
SFPQ-LIPT1	SFPQ	LIPT1	1	35177209	-	2	99155480	+	ENSG00000116560	ENSG00000144182	inter-chromosomal	aaataacaatactaatgtgggaaccattaattttttattttttgagatggAGTTCAGTGATGGGGAGCCGTGTTTGGCAGTGCAGAGGTAGCGAAGTGTC	E	E	5	2	3
SFT2D2-TBX19	SFT2D2	TBX19	1	168242987	+	1	168291160	+	ENSG00000213064	ENSG00000143178	Read-Through	gggtccacttgtccctcagcatggaagccatcaccgtggtcctgcatagaACGGATGTTTCCAGTCCTAAAGATTAGTGTCACAGGGTTGGACCCCAATG	M	E	6	3	3
SFT2D2-TBX19	SFT2D2	TBX19	1	168243069	+	1	168291160	+	ENSG00000213064	ENSG00000143178	Read-Through	aagtgactctgctttagacaagcccctggagagcctggccatggagtgagACGGATGTTTCCAGTCCTAAAGATTAGTGTCACAGGGTTGGACCCCAATG	M	E	98	35	63
SH2D3A-PEX11A	SH2D3A	PEX11A	19	6752298	-	15	89682455	-	ENSG00000125731	ENSG00000166821	inter-chromosomal	cttcacctctgtgtcggcctttaacaaaatcatagccatacagcagctcaCCTATAATCCCAGCACTTTGGGAGGCTGAAGCGGAAGGATTGCTTGAGGC	E	M	103	31	72
SH2D3A-RPL9	SH2D3A	RPL9	19	6752160	-	4	39455956	-	ENSG00000125731	ENSG00000163682	inter-chromosomal	cctcatctctacaaaaactgaaaaataaaaaacttttaaaaaatgtaaaaGTAGTGGTTAATAGCCTAGCGTAAATTTCAGCTCTCACTGTCCACCTTGG	E	M	7	2	5
SH2D3C-TOR2A	SH2D3C	TOR2A	9	127739682	-	9	127733560	-	ENSG00000095370	ENSG00000160404	Read-Through	ggcacaccacggaggcctgtaccacaccaatgctgaagtcaagctgcaggAAGGATCTGAAGAGCTGGGTCCAAGGGAACCTCACTGCCTGTGGCCGCTC	E	E	6	4	2
SH3BGRL3-HBA1	SH3BGRL3	HBA1	1	26281522	+	16	176680	+	ENSG00000142669	ENSG00000206172	inter-chromosomal	ctcccaggaggaccctagaggcaattaaatgatgtcctgttccattggcaACNCTTCTGGTCCCCACAGACTCAGAGAGAACCCACCATGGTGCTGTCTC	E	E	5	2	3
SH3BP2-ADD1	SH3BP2	ADD1	4	2832412	+	4	2875896	+	ENSG00000087266	ENSG00000087274	Read-Through	cccaggatggactctactgcatccggaactcctctaccaagtcggggaagGAACCTAGAAAGATTGTACAATGAATGGTGATTCTCGTGCTGCGGTGGTG	E	E	18	3	15
SH3BP2-ADD1	SH3BP2	ADD1	4	2833920	+	4	2875896	+	ENSG00000087266	ENSG00000087274	Read-Through	aggggccctgaccccaggccacacagacggacatgggcccacatgggaggGAACCTAGAAAGATTGTACAATGAATGGTGATTCTCGTGCTGCGGTGGTG	M	E	14	8	6
SHKBP1-ATP5SL	SHKBP1	ATP5SL	19	40577929	+	19	41432823	-	ENSG00000160410	ENSG00000105341	intra-chromosomal	aaagcaaacaggcaaaacttcatgagaatcttgatcatgttaaaattttaCTCCCTACACACACACACACACACACACACACACACACACGCACGCTGTC	E	M	16	3	13
SHPK-TRPV1	SHPK	TRPV1	17	3608427	-	17	3592383	-	ENSG00000197417	ENSG00000196689	Read-Through	tcacttagtcgtcagatcgcccgtcctggtatcacagtgcttctgttcagGTTGCACACTGGGCCACAGAGGATCCAGCAAGGATGAAGAAATGGAGCAG	E	E	48	15	33
SIDT2-TAGLN	SIDT2	TAGLN	11	117195915	+	11	117203002	+	ENSG00000149577	ENSG00000149591	Read-Through	acgacatctggcacttcctctcctccatcgccatgttcgggtccttcctgCTTTCCCCAGACATGGCCAACAAGGGTCCTTCCTATGGCATGAGCCGCGA	E	E	224	85	139
SIDT2-TAGLN	SIDT2	TAGLN	11	117196197	+	11	117203002	+	ENSG00000149577	ENSG00000149591	Read-Through	gatgagtcccagcaccgctgcccagcactggatggcagcaggacagccagCTTTCCCCAGACATGGCCAACAAGGGTCCTTCCTATGGCATGAGCCGCGA	M	E	6	2	4
SIGLEC14-PEX26	SIGLEC14	PEX26	19	51642553	-	22	18099790	+	ENSG00000254415	ENSG00000215193	inter-chromosomal	taagtaaaacttttatgaaacaatacaacataactgattttactctttaaGACAGCATCACTCCAATCCCTGCCTCAGTCTTCGCTTGACCTTCTTCGTA	E	M	5	2	3
SIGLEC14-TMOD3	SIGLEC14	TMOD3	19	51642553	-	15	51914271	+	ENSG00000254415	ENSG00000138594	inter-chromosomal	taagtaaaacttttatgaaacaatacaacataactgattttactctttaaGTGAGACTGTCTCAAAAAACAAAACAAAACAAAAAAATGGGTTTTTTTGT	E	M	8	2	6
SIGLEC14-TMX1	SIGLEC14	TMX1	19	51642553	-	14	51256657	+	ENSG00000254415	ENSG00000139921	inter-chromosomal	taagtaaaacttttatgaaacaatacaacataactgattttactctttaaATGATTATCAGAAAGACTGAAAAAAGTTTTAATGAAGAATTCTGGCTACA	E	M	12	2	10
SIRPB1-DAPK2	SIRPB1	DAPK2	20	1563521	-	15	63911384	-	ENSG00000101307	ENSG00000035664	inter-chromosomal	atagcagtgtgagaatgggctaatacacggagcaagcattgtttcttttcGGATTCAAATCTGCCACTTACCGTGTGACCTTGAGGAAATTACTTAACCT	E	M	10	6	4
SIRPB1-DAPK2	SIRPB1	DAPK2	20	1563521	-	15	63911386	-	ENSG00000101307	ENSG00000035664	inter-chromosomal	atagcagtgtgagaatgggctaatacacggagcaagcattgtttcttttcCAGGATTCAAATCTGCCACTTACCGTGTGACCTTGAGGAAATTACTTAAC	E	M	7	0	7
SIRPB1-LRRC57	SIRPB1	LRRC57	20	1563521	-	15	42540450	-	ENSG00000101307	ENSG00000180979	inter-chromosomal	atagcagtgtgagaatgggctaatacacggagcaagcattgtttcttttcTAGTATCTTCCTGATACTTTAAATTATCTCTAGATTACTTATAATACCTA	E	M	5	2	3
SIRPB1-LRRC57	SIRPB1	LRRC57	20	1563521	-	15	42540453	-	ENSG00000101307	ENSG00000180979	inter-chromosomal	atagcagtgtgagaatgggctaatacacggagcaagcattgtttcttttcACATAGTATCTTCCTGATACTTTAAATTATCTCTAGATTACTTATAATAC	E	M	17	7	10
SIRPB1-METTL20	SIRPB1	METTL20	20	1563521	-	12	31669531	+	ENSG00000101307	ENSG00000139160	inter-chromosomal	atagcagtgtgagaatgggctaatacacggagcaagcattgtttcttttcATTTCAAAATGGTTACTTTCCCTATCCTCATACCAGAAGAGGGGATTTTT	E	M	6	3	3
SIRPB1-SCML2	SIRPB1	SCML2	20	1563521	-	X	18240003	-	ENSG00000101307	ENSG00000102098	inter-chromosomal	atagcagtgtgagaatgggctaatacacggagcaagcattgtttcttttcTTTATTTTATTTTTATTTTTTTGAGATGGAGTTTCACTCTTGTTGCCCAG	E	M	13	3	10
SIRPB1-SCML2	SIRPB1	SCML2	20	1563521	-	X	18240303	-	ENSG00000101307	ENSG00000102098	inter-chromosomal	atagcagtgtgagaatgggctaatacacggagcaagcattgtttcttttcACACACAAGTAAATCTTTTTTTTCTTGAATTTAATCTGGCACTTTGCACT	E	M	6	2	4
SIRPB2-NSFL1C	SIRPB2	NSFL1C	20	1471064	-	20	1464426	-	ENSG00000196209	ENSG00000088833	Read-Through	gttcttgtctgcttggaagaaagatttcagccaagagacacacagcaaagATCGCGCTAGCGAGCTTTTATGAGGACGGAGGGGATGAAGACATTGTGAC	M	E	45	18	27
SIRPB2-NSFL1C	SIRPB2	NSFL1C	20	1479926	-	20	1464426	-	ENSG00000196209	ENSG00000088833	Read-Through	ggtgtatggtggtcggctcctgcactgatggtatgataaaatgggtgaagATCGCGCTAGCGAGCTTTTATGAGGACGGAGGGGATGAAGACATTGTGAC	E	E	66	22	44
SIRPB2-NSFL1C	SIRPB2	NSFL1C	20	1479994	-	20	1464426	-	ENSG00000196209	ENSG00000088833	Read-Through	gaatgactggcaggtgctacagcccgagggccccatgctggtggcagaagATCGCGCTAGCGAGCTTTTATGAGGACGGAGGGGATGAAGACATTGTGAC	E	E	60	25	35
SIRPD-ZNF442	SIRPD	ZNF442	20	1537155	-	19	12348320	-	ENSG00000125900	ENSG00000198342	inter-chromosomal	aaactatttcgtccaaccctgctgctgcctccggctgctgggactcacagCCCAGTCTGGAGTGCAGTGGCGCGATCTCGACTCACTGCAACCTCCACCT	E	M	6	2	4
SIRT7-PCYT2	SIRT7	PCYT2	17	81913774	-	17	81909602	-	ENSG00000187531	ENSG00000185813	Read-Through	atgcggctcctcatggccgagctgggcttggagatccccgcctatagcagCTATGACATGGTGCATTACGGCCACTCCAACCAGCTGCGCCAGGCACGGG	E	E	5	1	4
SLAIN2-ST20	SLAIN2	ST20	4	48342128	+	15	79907684	-	ENSG00000109171	ENSG00000180953	inter-chromosomal	cccgacgagctggagcgcctgtcaggctgggaggaggaggaggagagctgGCTGGAGTGCAATGGCGCGATCTCGGCTCACTGCAACCTCTGTCTCCCAG	E	E	5	0	5
SLAIN2-ST20	SLAIN2	ST20	4	48342128	+	15	79914675	-	ENSG00000109171	ENSG00000180953	inter-chromosomal	cccgacgagctggagcgcctgtcaggctgggaggaggaggaggagagctgTATAACCCCGTTTTCACACGAATGGCCCCTTCACATATTTGAAGACTACC	E	M	10	4	6
SLC12A9-TRIP6	SLC12A9	TRIP6	7	100867009	+	7	100867138	+	ENSG00000146828	ENSG00000087077	Read-Through	ctgttttatttttctaactctgctgaccatgaataaaagaccaaaacactCGGGGCCCGGACGCATCCGTGGACTTGGAGGCTGGCTCGGGCCCGCACCT	E	E	7	1	6
SLC16A13-SENP5	SLC16A13	SENP5	17	7040121	+	3	196933319	+	ENSG00000174327	ENSG00000119231	inter-chromosomal	cccctagagcaggcctggggctcctgcaatgtgtgtgccaaccctttgtaGTTAAGTATTTTAAAAGTCATTTTAAAATATTTGTCATTGATGAAACTTG	E	M	17	8	9
SLC16A3-ZC3H14	SLC16A3	ZC3H14	17	82237894	+	14	88624110	+	ENSG00000141526	ENSG00000100722	inter-chromosomal	gtgctgctgatggaggcggtggccgtgctcgtcgggcccccttcgggaggCTGTCACCCAGGCTGGAGTGCAGTGGCACCATCACAGCTCACTAAAGCCT	E	M	175	68	107
SLC25A25-NUDCD2	SLC25A25	NUDCD2	9	128068580	+	5	163452035	-	ENSG00000148339	ENSG00000170584	inter-chromosomal	cggtggggctgcggcgcctgggactgcaccgcaccgagggcgagctccagTGTTGCCCAGACTGGAGTGCAGTCGCGCGATCTCGGCTTACTGCAACCTC	E	M	6	3	3
SLC39A1-CRTC2	SLC39A1	CRTC2	1	153960572	-	1	153955166	-	ENSG00000143570	ENSG00000160741	Read-Through	cagtgaatggtgggccgcagcattggcatgatgggccaggggtcccacagTTACAGGCCCAAAAACTGCGACTGGCATACACAAGGAGCTCTCATTATGG	M	E	69	22	47
SLC39A1-CRTC2	SLC39A1	CRTC2	1	153962220	-	1	153955166	-	ENSG00000143570	ENSG00000160741	Read-Through	ctgactacctggctgccatagatgaggccctggcagccttgcacgtgacgTTACAGGCCCAAAAACTGCGACTGGCATACACAAGGAGCTCTCATTATGG	E	E	52	16	36
SLC43A3-PRG2	SLC43A3	PRG2	11	57409175	-	11	57389956	-	ENSG00000134802	ENSG00000186652	Read-Through	tccccatcttcaccctcatcaaaggctcccttcagaatgacccattttacGATAAAGCCAAGATGAAACTCCCCTTACTTCTGGCTCTTCTATTTGGGGC	E	E	41	12	29
SLC51A-RAD51D	SLC51A	RAD51D	3	196233430	+	17	35099421	-	ENSG00000163959	ENSG00000185379	inter-chromosomal	aaggtgttttaagttttgtaataaacaagatgatgtctgaaaatgtgtaaCAAATTCTTGCCACTCAAGGTACTATTTGGGCATCTTCAGCCCACAGCAG	E	M	20	7	13
SLC5A3-MRPS6	SLC5A3	MRPS6	21	34097283	+	21	34125341	+	ENSG00000198743	ENSG00000243927	Read-Through	aagaggaggctgtttgtttacagatgctagaagagactcggcaagttaaaCCAGAGACTGCTGCTACTTTGAAACGTACGATAGAGGCCCTGATGGACAG	M	E	59	23	36
SLC7A5-SMG1	SLC7A5	SMG1	16	87868885	-	16	18896956	-	ENSG00000103257	ENSG00000157106	intra-chromosomal	ctgcccggtgcccgaggaggcagccaagctcgtggcctgcctctgcgtgcAACTGATAGTGCATCAGCCGACCCAGATAATTTAAAATATTCTTCATCCA	E	E	50	13	37
SLC7A5-SMG1	SLC7A5	SMG1	16	87868885	-	16	18900044	-	ENSG00000103257	ENSG00000157106	intra-chromosomal	ctgcccggtgcccgaggaggcagccaagctcgtggcctgcctctgcgtgcATTGACTTGATGCAAAACATCACAAAGGCTCCATATTATACAAACTGATA	E	E	77	24	53
SLC8B1-TNNT2	SLC8B1	TNNT2	12	113319973	-	1	201373753	-	ENSG00000089060	ENSG00000118194	inter-chromosomal	tcaggagtttgagaccagcctgggcaacatagcgagactacatctctacaAAAAATACAAAAATTAGTCGGGCATGGTGGTGCACAACTATAGTCCCAGC	E	M	11	4	7
SLFN12L-NCCRP1	SLFN12L	NCCRP1	17	35474903	-	19	39201357	+	ENSG00000205045	ENSG00000188505	inter-chromosomal	tgttggtttgtttgttttttcttgagatgagtctcactctgtcacccagaCTGGAGTGTAGTGACACGATCTCGACTCACTGCAATTTCCACCTCTCAGG	E	M	5	1	4
SMCHD1-ADGRD1	SMCHD1	ADGRD1	18	2796521	+	12	130966807	+	ENSG00000101596	ENSG00000111452	inter-chromosomal	tgtccagttcctcctaaaagaatgagacgagaagctacaagacaaaatagAGATGGGGTCTTGCTATGTTGCCAGGCTGGTCTCAAGCTCCTGGCCTCAG	E	M	14	4	10
SMCHD1-NUDT4	SMCHD1	NUDT4	18	2796521	+	12	93403053	+	ENSG00000101596	ENSG00000173598	inter-chromosomal	tgtccagttcctcctaaaagaatgagacgagaagctacaagacaaaatagAGATGGGGTCTTGCTGTGTTGCCCAGGCTGGTCTCAAACTCCTAGGCTTA	E	M	42	9	33
SMCHD1-PHLPP2	SMCHD1	PHLPP2	18	2796521	+	16	71678161	-	ENSG00000101596	ENSG00000040199	inter-chromosomal	tgtccagttcctcctaaaagaatgagacgagaagctacaagacaaaatagAGATGGGGTCTTGCTGTGTTGCCCAGGCTGGTCTTGAACTCCCTGGCTCA	E	M	31	15	16
SMG1-GPRC5A	SMG1	GPRC5A	16	18892218	-	12	12915042	+	ENSG00000157106	ENSG00000013588	inter-chromosomal	ctactgtaaagcagttgaaagaatttattcagcaaccagaaaataagctgACAGGGTCTAGCTCTATGGCCCAGGCTGGAGTGCAGTGGCACAATCATAG	E	M	6	1	5
SMG5-PAQR6	SMG5	PAQR6	1	156249569	-	1	156246756	-	ENSG00000198952	ENSG00000160781	Read-Through	gccttccgcaggactgaagacctgaaggggctggcttttggagtgttgagGTCAACGTGGAGGTACCAGGCCACCATGCTCAGTCTCAAGCTGCCCCAAC	M	E	247	88	159
SMURF2-LRRC37B	SMURF2	LRRC37B	17	64586088	-	17	32047759	+	ENSG00000108854	ENSG00000185158	intra-chromosomal	gaggacaagttgtggactgcagtcgtttatttgataacgatttaccagacAGCTGAAGAAGCATCTGTAGGGAATCCAGAAGGAGCGTTCATGAAGATGT	E	E	10	3	7
SMURF2-LRRC37B	SMURF2	LRRC37B	17	64591111	-	17	32047759	+	ENSG00000108854	ENSG00000185158	intra-chromosomal	gcttttatttaatcagaggttggatttatgcaaactcgggccaaatgacaAGCTGAAGAAGCATCTGTAGGGAATCCAGAAGGAGCGTTCATGAAGATGT	M	E	5	3	2
SNRPD3-GGT1	SNRPD3	GGT1	22	24608020	+	22	24609962	+	ENSG00000100028	ENSG00000100031	Read-Through	tgtcttctgaggaagaggtgctctcctgggcccccactgtccccaggcctCAGCAAGGCAAGTGAGGTGCTGCCGTCATCCAGGCTGGACAGTTCAGTGA	M	E	5	3	2
SNRPD3-GGT1	SNRPD3	GGT1	22	24608023	+	22	24609965	+	ENSG00000100028	ENSG00000100031	Read-Through	cttctgaggaagaggtgctctcctgggcccccactgtccccaggcctcagCAAGGCAAGTGAGGTGCTGCCGTCATCCAGGCTGGACAGTTCAGTGATTT	E	E	23	7	16
SNX29-PLA2G10	SNX29	PLA2G10	16	12052222	+	16	14688271	-	ENSG00000048471	ENSG00000069764	intra-chromosomal	ggaaactcatcaggaaggaagcacaggggccactcggagtcgcccgagaaGTGCTGCCATGGCCACGACTGTTGTTACACTCGAGCTGAGGAGGCCGGCT	E	E	6	1	5
SOD2-TAF1	SOD2	TAF1	6	159682474	-	X	71528652	+	ENSG00000112096	ENSG00000147133	inter-chromosomal	aactgaaagatacatggcttgcaaaaagtaaaccacgatcgttatgctgaTGTGTCCGGAGTTGGTTCCTTCCAGTGGGTTCTTGGTCTTGCTGACTTCA	E	M	7	2	5
SOD2-TAF1	SOD2	TAF1	6	159684854	-	X	71528652	+	ENSG00000112096	ENSG00000147133	inter-chromosomal	cttacaaattgctgcttgtccaaatcaggatccactgcaaggaacaacagTGTGTCCGGAGTTGGTTCCTTCCAGTGGGTTCTTGGTCTTGCTGACTTCA	E	M	5	3	2
SORL1-HBA1	SORL1	HBA1	11	121633693	+	16	176680	+	ENSG00000137642	ENSG00000206172	inter-chromosomal	tcactgaataaaaatttaactgggtcaagaaaacacctctttgaaaatccACTCTTCTGGTCCCCACAGACTCAGAGAGAACCCACCATGGTGCTGTCTC	E	E	6	3	3
SORL1-LHFPL5	SORL1	LHFPL5	11	121532552	+	6	35819732	+	ENSG00000137642	ENSG00000197753	inter-chromosomal	ggcggaatcatcacggccattgcccagggcatggaaaccaacgagctaaaCAATGGTGCGATCTCGGCTCACTGCAACCTCCACCTCCTGGGTTCAAGCC	E	M	9	4	5
SORL1-MSH5	SORL1	MSH5	11	121532552	+	6	31746145	+	ENSG00000137642	ENSG00000204410	inter-chromosomal	ggcggaatcatcacggccattgcccagggcatggaaaccaacgagctaaaGGAGTGCAATGGTGCGATCTCGGCTCAATGCAACCTCTGCCTCCTGGGTT	E	M	16	8	8
SORL1-MSH5	SORL1	MSH5	11	121532552	+	6	31746151	+	ENSG00000137642	ENSG00000204410	inter-chromosomal	ggcggaatcatcacggccattgcccagggcatggaaaccaacgagctaaaCAATGGTGCGATCTCGGCTCAATGCAACCTCTGCCTCCTGGGTTCAAGCG	E	M	15	5	10
SOS2-VCPKMT	SOS2	VCPKMT	14	50117602	-	14	50116179	-	ENSG00000100485	ENSG00000100483	Read-Through	tctttagctaatgaattgcctattgttatggaaaacagttaatatgccatGGCTGATGTTGTAGTCACCGATCTTGAGGAATTGCAAGACTTGCTGAAGA	M	E	93	32	61
SOS2-VCPKMT	SOS2	VCPKMT	14	50118791	-	14	50116179	-	ENSG00000100485	ENSG00000100483	Read-Through	ctgatgatgatcctcctgctattccaccgagacagcctcctcctccaaagGGCTGATGTTGTAGTCACCGATCTTGAGGAATTGCAAGACTTGCTGAAGA	M	E	19	5	14
SP100-CFAP69	SP100	CFAP69	2	230544090	+	7	90302065	+	ENSG00000067066	ENSG00000105792	inter-chromosomal	agcaatgggaaaaagactccctattttataaatggtgctgggataactggCTAATAATCAGTGATATTGAGCTTTTTTCATATGCTTGTTGGCTGCATGT	E	M	7	3	4
SP100-CFAP69	SP100	CFAP69	2	230544090	+	7	90302119	+	ENSG00000067066	ENSG00000105792	inter-chromosomal	agcaatgggaaaaagactccctattttataaatggtgctgggataactggCTTCTTTTGAAAAGTGTCTGTTCATGTCCTTTGCCCACTTTTGAATGGGG	E	M	18	4	14
SP110-ASH1L	SP110	ASH1L	2	230167293	-	1	155343411	-	ENSG00000135899	ENSG00000116539	inter-chromosomal	tccaggagttgaagaccagcctgggtaacatggcaaaacctcatctctacTCATAATGAACTATTTCGGGTGCCACTCTATGAGATCATTCCCTTGGAGG	E	M	7	2	5
SP110-DGAT2	SP110	DGAT2	2	230167293	-	11	75794827	+	ENSG00000135899	ENSG00000062282	inter-chromosomal	tccaggagttgaagaccagcctgggtaacatggcaaaacctcatctctacTATCTGGATGGAAATATTATGGATTTTTTAAATTTTCTTTTTGCTTTCCT	E	M	7	2	5
SP110-DGAT2	SP110	DGAT2	2	230167293	-	11	75794828	+	ENSG00000135899	ENSG00000062282	inter-chromosomal	tccaggagttgaagaccagcctgggtaacatggcaaaacctcatctctacATCTGGATGGAAATATTATGGATTTTTTAAATTTTCTTTTTGCTTTCCTA	E	M	16	8	8
SP110-RCHY1	SP110	RCHY1	2	230167293	-	4	75481200	-	ENSG00000135899	ENSG00000163743	inter-chromosomal	tccaggagttgaagaccagcctgggtaacatggcaaaacctcatctctacATAAAGGCAGCAGTTTGGGACTCAGATCTTTATTTTATCCCACCTTCTTG	E	M	8	0	8
SP110-RCHY1	SP110	RCHY1	2	230167293	-	4	75481207	-	ENSG00000135899	ENSG00000163743	inter-chromosomal	tccaggagttgaagaccagcctgggtaacatggcaaaacctcatctctacCACCTAGATAAAGGCAGCAGTTTGGGACTCAGATCTTTATTTTATCCCAC	E	M	5	2	3
SPECC1L-ADORA2A	SPECC1L	ADORA2A	22	24369320	+	22	24433131	+	ENSG00000100014	ENSG00000128271	Read-Through	agaggaacgccttgctgaagtggtgtcagaagaaaacagaaggctatcagGTGCCTCAGGAACCCTGAAGCTGGGCTGAGCCATGATGCTGCTGCCAGAA	E	E	9	6	3
SPINT2-C19orf33	SPINT2	C19orf33	19	38290575	+	19	38304375	+	ENSG00000167642	ENSG00000167644	intra-chromosomal	ccgctgcttccgccagcaggagaatcctcccctgccccttggctcaaaggCCCTGGAGCCCACCTCCCAGAAGCCCGGTGTGGGGGCGGGCCACGGGGGA	E	E	21	6	15
SPNS1-HINFP	SPNS1	HINFP	16	28978044	+	11	119132243	+	ENSG00000169682	ENSG00000172273	inter-chromosomal	ttgccttctggtccctggtgacactggggtcatccttcatccccggagagATGAGGAAACTGAGGCTCAGAGAGGTTAAATCACTTACCTGAGATCACAC	E	E	7	1	6
SPN-QPRT	SPN	QPRT	16	29663316	+	16	29679120	+	ENSG00000197471	ENSG00000103485	Read-Through	aggtggtggagtgacctggccccagtgctgcgtccttatcagccgagccgTCCCACCCCCAGCCTGGGGCCTCTGGGAGCCTTGGTCCTGAGCAGCCAAC	E	E	10	3	7
SPN-QPRT	SPN	QPRT	16	29663316	+	16	29694664	+	ENSG00000197471	ENSG00000103485	Read-Through	aggtggtggagtgacctggccccagtgctgcgtccttatcagccgagccgGCCTGGCGCTGCTGCTGCCGCCCGTCACCCTGGCAGCCCTGGTGGACAGC	E	E	11	4	7
SPN-QPRT	SPN	QPRT	16	29670782	+	16	29679120	+	ENSG00000197471	ENSG00000103485	Read-Through	gggaaacaaaggacccatcgcaaatgttttccatgctgatctccaaagtgTCCCACCCCCAGCCTGGGGCCTCTGGGAGCCTTGGTCCTGAGCAGCCAAC	M	E	73	25	48
SQRDL-B2M	SQRDL	B2M	15	45635108	+	15	44715423	+	ENSG00000137767	ENSG00000166710	intra-chromosomal	aaggtttttgctgcgccaacgcagtgaccgaaggctccgctcacgcccggGTACTCCAAAGATTCAGGTTTACTCACGTCATCCAGCAGAGAATGGAAAG	E	E	20	13	7
SRGN-HBA1	SRGN	HBA1	10	69104811	+	16	176680	+	ENSG00000122862	ENSG00000206172	inter-chromosomal	tattttcaaatgttactatatattaaagcagaaatataaccaaaggttaaACNNTTCTGGTCCCCACAGACTCAGAGAGAACCCACCATGGTGCTGTCTC	E	E	5	1	4
SSR2-DCAF11	SSR2	DCAF11	1	156010221	-	14	24125062	+	ENSG00000163479	ENSG00000100897	inter-chromosomal	ggcttgggcaacatagtgatattttgcctctacaaaaaataaaaaaaaaaTTAGCCAGATGTGGTGACGCATGCCTGTAGTCCTAGCTACTCAGGAGGCT	E	M	6	2	4
SSSCA1-FAM89B	SSSCA1	FAM89B	11	65570970	+	11	65572443	+	ENSG00000173465	ENSG00000176973	Read-Through	ctgcgtggcttgtcaggaactcgactcagacgtggataaagataatcccgCTTTGCGCGACGTGGTCCCACAACCGTTGCCTTTTTAAGAGAGGCCCGGC	E	E	79	29	50
ST20-MTHFS-ST20	ST20-MTHFS	ST20	15	79923452	-	15	79907706	-	ENSG00000259332	ENSG00000180953	Read-Through	gcggggccgggatggaggacgttaactctaacgtgaacgcggaccaggagAGAGTTTCATTCTGTCGCCCAGGCTGGAGTGCAATGGCGCGATCTCGGCT	E	M	54	20	34
ST6GALNAC6-AK1	ST6GALNAC6	AK1	9	127885321	-	9	127873156	-	ENSG00000160408	ENSG00000106992	Read-Through	gacttggttttgtaatgatttgtacaggaataaacacacctacgctccggCGCCTGGGGCCCAGCACAGGCCTGGGACTCCAGAGGTGCCTCTGGCTGTG	E	M	86	30	56
STAB1-HBB	STAB1	HBB	3	52513241	+	11	5226948	-	ENSG00000010327	ENSG00000244734	inter-chromosomal	tggccaccctgaaccccaccacacgctgggagattcgcaacattagtgggGTGGTGAGGCCCTGGGCAGATTGGTCTATTTTCCCACCCTTAGGCTGCTG	E	M	7	3	4
STAG3L5P-PVRIG2P-PILRB-STAG3	STAG3L5P-PVRIG2P-PILRB	STAG3	7	100338887	+	7	100197154	+	ENSG00000272752	ENSG00000066923	intra-chromosomal	accagccaatgatcttttcaatgctgcgaaagctgccaaaagtgacatgcAGGGATGTCCTTCCTGAGATCCGTGCTATCTGCATTGAGGAAATTGGGTG	E	E	284	108	176
STAG3L5P-PVRIG2P-PILRB-STAG3	STAG3L5P-PVRIG2P-PILRB	STAG3	7	100338889	+	7	100197778	+	ENSG00000272752	ENSG00000066923	intra-chromosomal	cagccaatgatcttttcaatgctgcgaaagctgccaaaagtgacatgcagCACCGAGAAGTCCGCCTGAAGTGTGTGAAGGCCCTGAAAGGGCTGTACGG	E	E	96	29	67
STAG3-PHYHD1	STAG3	PHYHD1	7	100199599	+	9	128921406	+	ENSG00000066923	ENSG00000175287	inter-chromosomal	atgtgcaggagagcacactgatagaaatccttgtgtccagtgcccggcaaCTCCTGCCTCAGCCTCGCGAGCAGCTGGGACTACAGGTGCCCGCCACCAC	M	E	37	10	27
STARD3-TCAP	STARD3	TCAP	17	39661085	+	17	39665716	+	ENSG00000131748	ENSG00000173991	Read-Through	gggatcgccacctcacacagtgccaagcccccgacgcacaaatatgtccgCTGCTCCCTGCATGAGGAGGACACCCAGAGACATGAGACCTACCACCAGC	E	E	7	3	4
STARD3-TCAP	STARD3	TCAP	17	39662344	+	17	39665716	+	ENSG00000131748	ENSG00000173991	Read-Through	gtaacccccgtgtttgcacctttgtctggattcttaatacagatctcaagCTGCTCCCTGCATGAGGAGGACACCCAGAGACATGAGACCTACCACCAGC	E	E	9	1	8
STIM1-EIF2AK4	STIM1	EIF2AK4	11	4089085	+	15	40035320	+	ENSG00000167323	ENSG00000128829	inter-chromosomal	agcctgggaaacaaagtgagaccctgtctctacaaaaaaaaaatcaaaaaATTAGTTGGGCATGGTGGCACATGCCTGTAGTCCCAGCTACTCCAGAGGC	E	M	34	8	26
STX12-PPP1R8	STX12	PPP1R8	1	27819731	+	1	27832755	+	ENSG00000117758	ENSG00000117751	Read-Through	gtgcacgtcgaaagagccactgaacagttacagcgagctgcttactatcaGGGCAGGTAAGCCCCCTCCCGGTTTACATCTGGATGTAGTCAAAGGAGAC	E	E	13	8	5
STXBP3-FAM73B	STXBP3	FAM73B	1	108807549	+	9	129047125	+	ENSG00000116266	ENSG00000148343	inter-chromosomal	ttgtgcttatgaagtttctcaggcacataaatcctgtgaagttattattgGCTGGAGTGGAATGGCGCAATCTTGGCTCACTGCAACCTCTGCCTCCCGG	E	M	6	0	6
STXBP3-ING1	STXBP3	ING1	1	108807549	+	13	110721307	+	ENSG00000116266	ENSG00000153487	inter-chromosomal	ttgtgcttatgaagtttctcaggcacataaatcctgtgaagttattattgGCTGGAGTGCAATAGCGCAATCTTGGCTCACCGCAACCTCCGCCTCCCAG	E	M	6	3	3
STYXL1-TMEM120A	STYXL1	TMEM120A	7	75996445	-	7	75992557	-	ENSG00000127952	ENSG00000189077	Read-Through	acaaacatcatggatccgctctactgatcttctccgaggcccaccgaaggGAGACCCATCGGCTCTACCGCCTGAAGCTGGAGGAGCTGACCAAACTTCA	M	E	175	61	114
SYCE2-KLRK1	SYCE2	KLRK1	19	12898786	-	12	10379430	-	ENSG00000161860	ENSG00000213809	inter-chromosomal	ttttagagccaattctgtttacttcctaaagtacaaacctattttttttaAATATTTTAGATCATATATTATATGTATCTACCTACATTATTGTGTAGAC	E	M	6	3	3
SYTL3-C10orf67	SYTL3	C10orf67	6	158682989	+	10	23317928	-	ENSG00000164674	ENSG00000179133	inter-chromosomal	aactggagaatggttctatgaggaacgagccaagaaatttccaactggagATGGGATCTTGCTATGTTATCCAGGCTGGTCTTGAACTCCTGTCCTCAAG	E	M	13	4	9
TACC3-CNOT10	TACC3	CNOT10	4	1740986	+	3	32765161	+	ENSG00000013810	ENSG00000182973	inter-chromosomal	tcttcaagcgttttgagaaacagaaagaggtgatcgagggctaccgcaagATACAAAAATTAGCCAGGTTGGTGGCACGCACCTGTAGTCCCAGCTACTC	E	M	9	2	7
TACC3-MNT	TACC3	MNT	4	1740986	+	17	2391164	-	ENSG00000013810	ENSG00000070444	inter-chromosomal	tcttcaagcgttttgagaaacagaaagaggtgatcgagggctaccgcaagATACAAAAATTAGTCCTGCCTGGTGGCACATGCCTGTAGTCCCAGCTACT	E	M	5	2	3
TACC3-NKAP	TACC3	NKAP	4	1740986	+	X	119922019	-	ENSG00000013810	ENSG00000101882	inter-chromosomal	tcttcaagcgttttgagaaacagaaagaggtgatcgagggctaccgcaagATACAAAAAATGTAGCCGGGCATGGTGGCACGTGCCTGTAGTCCCAGCTA	E	M	12	5	7
TACC3-PRR34	TACC3	PRR34	4	1740986	+	22	46049631	-	ENSG00000013810	ENSG00000182257	inter-chromosomal	tcttcaagcgttttgagaaacagaaagaggtgatcgagggctaccgcaagAAAAATTAGCCGGGCATGGTGGCACGCACCTGTAGTCCCACCTACTTGGG	E	M	10	4	6
TAGLN2-CFAP45	TAGLN2	CFAP45	1	159918763	-	1	159893305	-	ENSG00000158710	ENSG00000213085	Read-Through	ccagatcctctgatcccaccccaggccttgcccctgccctcccacgaatgCCACTAAGCACAGCTGGCATCCTGAGCTCCTCTTCTGCCGCTTCCAACAG	M	E	80	24	56
TAGLN2-CFAP45	TAGLN2	CFAP45	1	159918839	-	1	159893306	-	ENSG00000158710	ENSG00000213085	Read-Through	agaacgtgatcgggttacagatgggcaccaaccgcggggcgtctcaggcaGCCACTAAGCACAGCTGGCATCCTGAGCTCCTCTTCTGCCGCTTCCAACA	E	E	11	4	7
TAGLN2-CFAP45	TAGLN2	CFAP45	1	159918843	-	1	159893306	-	ENSG00000158710	ENSG00000213085	Read-Through	ggcaagaacgtgatcgggttacagatgggcaccaaccgcggggcgtctcaGCCACTAAGCACAGCTGGCATCCTGAGCTCCTCTTCTGCCGCTTCCAACA	M	E	62	28	34
TAGLN2-CFAP45	TAGLN2	CFAP45	1	159925451	-	1	159893306	-	ENSG00000158710	ENSG00000213085	Read-Through	gctgcagcccttgccttgagtcagtgcgccgctctccagcccgcttgaacGCCACTAAGCACAGCTGGCATCCTGAGCTCCTCTTCTGCCGCTTCCAACA	E	E	10	0	10
TAL1-PDZK1IP1	TAL1	PDZK1IP1	1	47219506	-	1	47185097	-	ENSG00000162367	ENSG00000162366	Read-Through	gcttttctgtttcctgtaccagtaggagatcagaaaaatggagcaaagtgGGAGCCTGCACACATGATCCTGACCGTCGGAAACAAGGCAGATGGAGTCC	M	E	160	60	100
TAL1-PDZK1IP1	TAL1	PDZK1IP1	1	47219506	-	1	47187427	-	ENSG00000162367	ENSG00000162366	Read-Through	gcttttctgtttcctgtaccagtaggagatcagaaaaatggagcaaagtgGCCTGGGGAACCTTCAGCCCTGGATGCAGGGCCTTATCGCGGTGGCCGTG	M	E	38	11	27
TAPBP-WDR91	TAPBP	WDR91	6	33303573	-	7	135185415	-	ENSG00000231925	ENSG00000105875	inter-chromosomal	taccttatttaatctaataattctggtcccttatctgaaatgcttgggtcAGGAGTGTTACAGATTTTGGATTTTTTCAGACTTTGGAATATTTGCATAT	E	M	237	88	149
TBC1D24-ATP6V0C	TBC1D24	ATP6V0C	16	2497112	+	16	2519217	+	ENSG00000162065	ENSG00000185883	Read-Through	ggccaatgagaaagccctgaagcagaagggcatcaccgtgaagcagaagaGCCCTGGGCGCTGCCTATGGCACAGCCAAGAGCGGTACCGGCATTGCGGC	E	E	5	1	4
TBC1D29-TBC1D3I	TBC1D29	TBC1D3I	17	30560116	+	17	36256636	-	ENSG00000266733	ENSG00000274933	intra-chromosomal	gtttttagggcagcccatggggccctgagcacctctgttcctcccatcagGACAAGAAAGATCTATGTGGGCAGTGTTCCCCGTTAGGCTGCCTCATCCG	M	E	6	4	2
TBC1D2B-QSOX1	TBC1D2B	QSOX1	15	78002484	-	1	180202795	+	ENSG00000167202	ENSG00000116260	inter-chromosomal	ccctctaacctctaatgtaccccaaacacaaattaaaaaaaaaaaaaagaAAGGCCAGGCACGGTGGCTCACGCTTGTAATCCTAGCACTTTGGGAGGCC	E	M	18	10	8
TBXA2R-RCC1	TBXA2R	RCC1	19	3594955	-	1	28508128	+	ENSG00000006638	ENSG00000180198	inter-chromosomal	gggttcaagcgattctcgtgcctcagcctcccgagcagctgggattacagGATTTGTTAAGGATTCCAAGTAACTCTTATTTGGAGAGAAGACGATCTGC	M	E	10	1	9
TBXAS1-HELB	TBXAS1	HELB	7	139955607	+	12	66344535	+	ENSG00000059377	ENSG00000127311	inter-chromosomal	caagcgtttcttcgaattctgcatccccagacctatcctggttttactctATGGAGTTTCGCTCTTGTTGTCCAGGCTGGAGTGCAATGGCACGATCTCG	E	M	35	13	22
TCF25-MC1R	TCF25	MC1R	16	89911250	+	16	89912495	+	ENSG00000141002	ENSG00000258839	Read-Through	acgaggacgacgctgagggggagggggagtgggactgagcgtccgcagagGAGGCAGCAGACACGAGGGGCTGCCCGAGGCTCTAGGGCGGCCAGTGAGG	E	E	40	16	24
TCF25-MC1R	TCF25	MC1R	16	89911367	+	16	89912495	+	ENSG00000141002	ENSG00000258839	Read-Through	gtagggaagctgagtgtgtcgctccctggtccactgtttctcctataaatGAGGCAGCAGACACGAGGGGCTGCCCGAGGCTCTAGGGCGGCCAGTGAGG	M	E	8	0	8
TCIRG1-DTX3L	TCIRG1	DTX3L	11	68048332	+	3	122572617	+	ENSG00000110719	ENSG00000163840	inter-chromosomal	gattttcttttttcttttttttatttttggatatagagtctcattctgttACCCAGGCTGGAATGCAGTGGTGTGATCTTGGCTCACTGCAACCTCCACT	E	M	10	6	4
TCIRG1-HBA1	TCIRG1	HBA1	11	68050895	+	16	176680	+	ENSG00000110719	ENSG00000206172	inter-chromosomal	ccttcctgacctctgaggcaggagaggaataaagacggtccgccctggcaACNCTTCTGGTCCCCACAGACTCAGAGAGAACCCACCATGGTGCTGTCTC	E	E	5	2	3
TCIRG1-SPTAN1	TCIRG1	SPTAN1	11	68048332	+	9	128599174	+	ENSG00000110719	ENSG00000197694	inter-chromosomal	gattttcttttttcttttttttatttttggatatagagtctcattctgttAACCAGGCTGGAGTGCAGTGGTGTGATCTTGGCTCACTGCAACCTCCACC	E	M	12	5	7
TCP11L2-GOLGA7	TCP11L2	GOLGA7	12	106347015	+	8	41510648	+	ENSG00000166046	ENSG00000147533	inter-chromosomal	aactgatgttctgaataaatgatgtgaagtaaacacaattgtatttgaaaTCCTAGGATCGGGGCTGCTTATGCCTTTCGTTTATCCTTGGGGTTTGAGA	E	M	5	1	4
TEN1-CDK3	TEN1	CDK3	17	76000489	+	17	76001412	+	ENSG00000257949	ENSG00000250506	Read-Through	acccagaaagcatgccataaatccgacagccccaccccaggagactgcagGCAGCTCTGTGGCCATGGATATGTTCCAGAAGGTAGAGAAGATCGGAGAG	M	E	119	46	73
TEN1-CDK3	TEN1	CDK3	17	76000554	+	17	76001412	+	ENSG00000257949	ENSG00000250506	Read-Through	cgccggggccgtgcttggtgtggggccatggagggttccagaaggtcctgGCAGCTCTGTGGCCATGGATATGTTCCAGAAGGTAGAGAAGATCGGAGAG	M	E	5	3	2
TEN1-CDK3	TEN1	CDK3	17	76000586	+	17	76000906	+	ENSG00000257949	ENSG00000250506	Read-Through	gggttccagaaggtcctggtgaataaaggcccagggggcgtgctcttgaaGCCCTTCCTGGCCGCCATGTGTACCCAGAGCCTGGGACTGGCTGGGCTGG	E	E	5	4	1
TFE3-FAM177A1	TFE3	FAM177A1	X	49038010	-	14	35099784	+	ENSG00000068323	ENSG00000151327	inter-chromosomal	tgctcagctatctgcccggaggcaccacaggactgcagctccccagcacgGCTGGAGTGCAGTGGTGTTGATCTCAGCTCACTGCAACCTCCGCCTCCCA	E	M	130	47	83
TFE3-TMOD3	TFE3	TMOD3	X	49038010	-	15	51914777	+	ENSG00000068323	ENSG00000138594	inter-chromosomal	tgctcagctatctgcccggaggcaccacaggactgcagctccccagcacgGCTGGAGCGCAATGGTGCGATCTCAGCTCACTGCAACCTCCGCCTCCTGG	E	M	15	6	9
TFG-ADGRG7	TFG	ADGRG7	3	100720058	+	3	100629598	+	ENSG00000114354	ENSG00000144820	Read-Through	cctttcctttgcaattcagtgcagtaggatactgaaactgacattatttgGAAAATCTACTTCCTCATCAAGCACCCCTACAGAGTTCTGCAGGAATGGT	E	E	5	1	4
TGOLN2-ARHGEF12	TGOLN2	ARHGEF12	2	85318020	-	11	120451171	+	ENSG00000152291	ENSG00000196914	inter-chromosomal	ttgttgaacagaaaccaaaataaatttcaaaatgttaaagcaatggatttTTTATTTATTTTATTTATTTATTTTTGAGACGGAGTCTTGCTCTGTCACC	E	M	7	2	5
TG-HBA1	TG	HBA1	8	133134897	+	16	176680	+	ENSG00000042832	ENSG00000206172	inter-chromosomal	tttttctctaaaatagccacttaccttcaataaagtatctacatgcggtgACTCTTCTGGTCCCCACAGACTCAGAGAGAACCCACCATGGTGCTGTCTC	E	E	5	2	3
TIMM23B-AGAP4	TIMM23B	AGAP4	10	49973078	+	10	45848912	-	ENSG00000204152	ENSG00000188234	intra-chromosomal	gattccccgttctgtgtgctgctgtctggctcctgaacccagctgtagagTTGCTCCTTCACATGTTCCCACTCTCTGTGCGGCCACCATGGAAGTCGGA	M	E	6	3	3
TIMM23B-AGAP4	TIMM23B	AGAP4	10	49973142	+	10	45848912	-	ENSG00000204152	ENSG00000188234	intra-chromosomal	caactggtgaagtactgagaagaagctacacaaaaggcagcaaagtattaTTGCTCCTTCACATGTTCCCACTCTCTGTGCGGCCACCATGGAAGTCGGA	E	E	72	21	51
TIRAP-DCPS	TIRAP	DCPS	11	126294639	+	11	126306570	+	ENSG00000150455	ENSG00000110063	Read-Through	gatgactgtattccttataggacaggcaaggtttcattcatctgttctcaGTGAATGAGGCCTCTGGGGATGGGGATGGAGAGGATGCCGTTGTGATCCT	E	E	12	5	7
TLR2-RPS20	TLR2	RPS20	4	153705699	+	8	56073231	-	ENSG00000137462	ENSG00000008988	inter-chromosomal	aaatcatctctagattacttatgatacccaatacaatgtaaatactatgtTTCTAAGACGTGGGATCGTTTCCAGATGAGAATTCACAAGCGACTCATTG	E	M	64	30	34
TLR8-TFPI	TLR8	TFPI	X	12906709	+	2	187565709	-	ENSG00000101916	ENSG00000003436	inter-chromosomal	tctgcgctgctgcaagttacggaatgaaaaattagaacaacagaaacatgGGACGCGCGTGAAATTTGGTGCCGTGACTCGGATCGGGGGACCTCCCTTG	E	M	5	3	2
TM2D1-CHAF1B	TM2D1	CHAF1B	1	61694697	-	21	36417091	+	ENSG00000162604	ENSG00000159259	inter-chromosomal	ggttttgtggaattgggagcctaattgatttcattcttatttcaatgcagAGACAGGGTCTTGCTCTGTTGCCCAGGCTGGAGTGCAGTGGCGCTATCTC	E	M	7	2	5
TM9SF1-IPO4	TM9SF1	IPO4	14	24190380	-	14	24188638	-	ENSG00000100926	ENSG00000196497	Read-Through	tacaagtctactgtcatccacatgactgttggaggcttcctgcctttcagGCCACGGAACAGCTCCAGATCGTTCTTCGGGCCCCCGCCGCTTTGCCGGC	E	E	8	3	5
TMA7-ZNF528	TMA7	ZNF528	3	48441033	+	19	52418002	+	ENSG00000232112	ENSG00000167555	inter-chromosomal	tttgaaccttacttgacttagaagtttttttgttttgttttgttttgtttGAGACAGAGTTTCGCCCTTGTCACCCAGGCTGTAGTGCGGTGGCGCGATC	E	M	5	2	3
TMBIM4-LLPH	TMBIM4	LLPH	12	66138051	-	12	66129113	-	ENSG00000155957	ENSG00000139233	Read-Through	ttcatcatctatgacacacactcactgatgcataaactgtcacctgaagaGTAAAACATGGCTAAAAGCTTACGGAGTAAGTGGAAAAGAAAGATGCGTG	M	E	12	2	10
TMC6-ARNT	TMC6	ARNT	17	78110458	-	1	150830324	-	ENSG00000141524	ENSG00000143437	inter-chromosomal	ggattgcttgagcccaagagtttcggtttatttgctttttcagagtcttgGCCCAGGCTGGAGTGCAGTAGTGCGATCTCGGCTCACTGCATCCTCCGCC	E	M	11	4	7
TMC6-ARNT	TMC6	ARNT	17	78110458	-	1	150831650	-	ENSG00000141524	ENSG00000143437	inter-chromosomal	ggattgcttgagcccaagagtttcggtttatttgctttttcagagtcttgTTATTCCAGTTGAGGAGATAGATAACTCAGGCTGGAAAATGATTCAGTAT	E	M	7	4	3
TMC6-ARNT	TMC6	ARNT	17	78110458	-	1	150831653	-	ENSG00000141524	ENSG00000143437	inter-chromosomal	ggattgcttgagcccaagagtttcggtttatttgctttttcagagtcttgCTTTTATTCCAGTTGAGGAGATAGATAACTCAGGCTGGAAAATGATTCAG	E	M	8	1	7
TMC6-ARNT	TMC6	ARNT	17	78110458	-	1	150831654	-	ENSG00000141524	ENSG00000143437	inter-chromosomal	ggattgcttgagcccaagagtttcggtttatttgctttttcagagtcttgGCTTTTATTCCAGTTGAGGAGATAGATAACTCAGGCTGGAAAATGATTCA	E	M	10	4	6
TMC6-NKAP	TMC6	NKAP	17	78110458	-	X	119937789	-	ENSG00000141524	ENSG00000101882	inter-chromosomal	ggattgcttgagcccaagagtttcggtttatttgctttttcagagtcttgCTTTGGGAGGCCAAGGCAGGTGGATTCCTTGAGCCCGGGAGTTCAAGACC	E	M	7	3	4
TMC6-SOAT1	TMC6	SOAT1	17	78110458	-	1	179357078	+	ENSG00000141524	ENSG00000057252	inter-chromosomal	ggattgcttgagcccaagagtttcggtttatttgctttttcagagtcttgGGTATGTATACATACACTGTATACACACAAAGGTCTGTTCTGGGTATTTT	E	M	11	4	7
TMED4-DDX56	TMED4	DDX56	7	44581093	-	7	44575038	-	ENSG00000158604	ENSG00000136271	Read-Through	agttgcttgatcaggtggaacagattcagaaggagcaggattaccaaaggCTTGGCTCTGGCTCCCTTCCTCCAGCAAGGGTGGGTTGAGCTCTCACATG	E	M	42	14	28
TMEM110-MUSTN1	TMEM110	MUSTN1	3	52840500	-	3	52835003	-	ENSG00000213533	ENSG00000272573	intra-chromosomal	tgacccccctcaagcctgtgaagaaaaagaagcaccgctttgggctacccCTGCTGCCTGCCAGAGAGGCGCCTTCAGAGACCCAGCGCTTACACAATAC	E	E	6	2	4
TMEM110-MUSTN1	TMEM110	MUSTN1	3	52840500	-	3	52835006	-	ENSG00000213533	ENSG00000272573	intra-chromosomal	tgacccccctcaagcctgtgaagaaaaagaagcaccgctttgggctacccCAGCTGCTGCCTGCCAGAGAGGCGCCTTCAGAGACCCAGCGCTTACACAA	E	M	5	4	1
TMEM120B-DYNLRB1	TMEM120B	DYNLRB1	12	121781447	+	20	34526268	+	ENSG00000188735	ENSG00000125971	inter-chromosomal	gaggtcaaggctacagtgagccgtgatcatgccactgcactccagcctggGCAGAGGTGGAGGAGACACTGAAGCGACTGCAGAGCCAGAAGGGAGTGCA	M	E	244	89	155
TMEM141-CCDC183	TMEM141	CCDC183	9	136792357	+	9	136799101	+	ENSG00000244187	ENSG00000213213	Read-Through	acctctggctcttcctggagaccgggcagctccccaaagacaggagcacaGAGCAGTGTCGGGCACTCCAGATCCAAGGGGTGAAAGAGAATATGGACCA	E	E	29	9	20
TMEM220-TUBGCP2	TMEM220	TUBGCP2	17	10714658	-	10	133293769	-	ENSG00000187824	ENSG00000130640	inter-chromosomal	gagttcaagcgatctgtccaccttggcctcccaaagtgctgggattacagGCACGTTGCCCCTGGCCTCGCAGGAGTCGGCCGTGGTGGAGGACCTGCTG	M	E	5	1	4
TMEM30B-IL13RA1	TMEM30B	IL13RA1	14	61280272	-	X	118773879	+	ENSG00000182107	ENSG00000131724	inter-chromosomal	ccgggctgccgcggggcgcctaccgcgtcaacatcacctacaactacccgGTAAGAAGCGCAATTCCACACTCTACATAACCATGTTACTCATTGTTCCA	M	E	52	21	31
TMEM71-LRRC6	TMEM71	LRRC6	8	132685007	-	8	132675564	-	ENSG00000165071	ENSG00000129295	Read-Through	caaaaacctcggacttgaagcaaataaactaagtaaaaactctgaacaccGGGGTGAAGGGTGAAAAGCGTCATTCGAGGTCCGGGTCCGGCTTGCGGGG	E	M	5	1	4
TMEM8A-MRPL28	TMEM8A	MRPL28	16	371067	-	16	370225	-	ENSG00000129925	ENSG00000086504	Read-Through	acctggcccctccctgaggcctgtgagtgtctcggatccgccctggagaaGCTCGCGATGCCTCTACACAAGTATCCCGTGTGGCTCTGGAAGCGGCTGC	M	E	16	6	10
TMEM91-BCKDHA	TMEM91	BCKDHA	19	41378519	+	19	41410637	+	ENSG00000142046	ENSG00000248098	intra-chromosomal	ttccctccgtgagcgctggcctgggggaaccaaggccccctgatgttgagCACCCCCCCAGGCAGCAGCAGCAGTTTTCATCTCTGGATGACAAGCCCCA	E	E	89	33	56
TMEM91-BCKDHA	TMEM91	BCKDHA	19	41382922	+	19	41410638	+	ENSG00000142046	ENSG00000248098	intra-chromosomal	gtgttgtttctggcccgttggcatcgctgccttctgtctagcccagaagcACCCCCCCAGGCAGCAGCAGCAGTTTTCATCTCTGGATGACAAGCCCCAG	E	E	14	8	6
TMEM91-WDR83OS	TMEM91	WDR83OS	19	41383905	+	19	12671356	-	ENSG00000142046	ENSG00000105583	intra-chromosomal	tcccgagacccgccctagttgcccctacagccctcactgtgaaccctgagTTTAGAAATCATTTTATCTTTTTTTTTTTGAGATGGAGTCTCACTTTGTC	M	E	5	1	4
TMPPE-GLB1	TMPPE	GLB1	3	33096719	-	3	33072713	-	ENSG00000188167	ENSG00000170266	Read-Through	cctttgcgcttggatccacttccccatctgtaacgaggtgttgagacgagAATGCCACCCAGAGGATGTTTGAAATTGACTATAGCCGGGACTCCTTCCT	E	E	233	86	147
TMSB10-HBA1	TMSB10	HBA1	2	84906675	+	16	176680	+	ENSG00000034510	ENSG00000206172	inter-chromosomal	gaaaattatttgtatgaataatgaaaataaaacacacctcgtggcatggcACTCTTCTGGTCCCCACAGACTCAGAGAGAACCCACCATGGTGCTGTCTC	E	E	6	2	4
TMSB4X-HBA1	TMSB4X	HBA1	X	12977227	+	16	176680	+	ENSG00000205542	ENSG00000206172	inter-chromosomal	attggaatgcacaatttttttaatatgcaaataaaaagtttaaaaacttaACTCTTCTGGTCCCCACAGACTCAGAGAGAACCCACCATGGTGCTGTCTC	E	E	17	6	11
TMSB4X-S100A9	TMSB4X	S100A9	X	12977227	+	1	153357854	+	ENSG00000205542	ENSG00000163220	inter-chromosomal	attggaatgcacaatttttttaatatgcaaataaaaagtttaaaaacttaAAACACTCTGTGTGGCTCCTCGGCTTTGACAGAGTGCAAGACGATGACTT	E	E	8	3	5
TNFRSF1B-HBA1	TNFRSF1B	HBA1	1	12209228	+	16	176680	+	ENSG00000028137	ENSG00000206172	inter-chromosomal	gctggacggcattcctgcttatcaataaacctgtttgttttacacgtcgaACTCTTCTGGTCCCCACAGACTCAGAGAGAACCCACCATGGTGCTGTCTC	E	E	5	0	5
TNRC6C-CDH1	TNRC6C	CDH1	17	78108835	+	16	68833769	+	ENSG00000078687	ENSG00000039068	inter-chromosomal	atttttttaagtttattaaatttttttttaaatggcagtttcagacctgcAATATTCCAGAAGAACAACTTTAGCATCAGAAGGTTCACCCAGCACCTTG	E	M	6	1	5
TOP3A-CHDH	TOP3A	CHDH	17	18273921	-	3	53817112	-	ENSG00000177302	ENSG00000016391	inter-chromosomal	tctcaaaaaaaatttaaaaatttaaaaaaataaaaagaatccaaccccggGGCTCACACCTGTAATCCCAGCACTTTGGGAAGGTCACTTGAGCTCAGGA	E	M	7	3	4
TOP3A-ZNF397	TOP3A	ZNF397	17	18273921	-	18	35248572	+	ENSG00000177302	ENSG00000186812	inter-chromosomal	tctcaaaaaaaatttaaaaatttaaaaaaataaaaagaatccaaccccggGGCTCACACCTATAATGCCAGCACTTTGGGAGGCCAAGGCTGGAGGATTG	E	M	74	29	45
TOP3A-ZNF530	TOP3A	ZNF530	17	18273921	-	19	57608820	+	ENSG00000177302	ENSG00000183647	inter-chromosomal	tctcaaaaaaaatttaaaaatttaaaaaaataaaaagaatccaaccccggGGCTCACACCTTTAATCCTAGCACTTTGGGAGGCTGAGGTGGGTGGATCA	E	M	9	3	6
TPD52L2-DNAJC5	TPD52L2	DNAJC5	20	63873816	+	20	63928335	+	ENSG00000101150	ENSG00000101152	Read-Through	ctgaaacagaacctgtccaggagctggcatgacgtgcaggtctctagcgcAATAGCCTAACATGGCAGACCAGAGACAGCGCTCACTGTCTACCTCTGGG	E	E	146	53	93
TPD52L2-DNAJC5	TPD52L2	DNAJC5	20	63882820	+	20	63928335	+	ENSG00000101150	ENSG00000101152	Read-Through	gccctgtccacagtgggctctgccatcagcaggaagcttggagacatgagAATAGCCTAACATGGCAGACCAGAGACAGCGCTCACTGTCTACCTCTGGG	E	E	42	13	29
TPD52L2-DNAJC5	TPD52L2	DNAJC5	20	63889237	+	20	63928334	+	ENSG00000101150	ENSG00000101152	Read-Through	aggaactctgcgaccttcaagtcgtttgaggaccgagttgggaccataaaGAATAGCCTAACATGGCAGACCAGAGACAGCGCTCACTGTCTACCTCTGG	E	E	41	17	24
TPI1-HBA1	TPI1	HBA1	12	6870948	+	16	176680	+	ENSG00000111669	ENSG00000206172	inter-chromosomal	tcatttgtgcaagaaaaaaaaaaaaacaagaacaggtttctataacaacaACTCTTCTGGTCCCCACAGACTCAGAGAGAACCCACCATGGTGCTGTCTC	E	E	5	3	2
TPP1-TAF10	TPP1	TAF10	11	6612763	-	11	6612667	-	ENSG00000166340	ENSG00000166337	Read-Through	ctcaggagttggcaaataagaattaaatgtctgctacaccgaaaacctcaCCCCACCTCTCGGGGCAGCTGGCGGAGAAGAGAGGGGGCTTTCCAAATCC	E	E	5	0	5
TPP1-TAF10	TPP1	TAF10	11	6614866	-	11	6611818	-	ENSG00000166340	ENSG00000166337	Read-Through	gctttctcaacccaaggctctaccagcagcatggggcaggactctttgatCTCCGGTGTCGGCGGGTGGCGCGGCGCCCCCGGAGGGGGCCATATCTAAC	E	E	9	4	5
TPST1-NUPR1L	TPST1	NUPR1L	7	66356870	+	7	56114898	-	ENSG00000169902	ENSG00000185290	intra-chromosomal	acagactgagcaagtggagtagcagaaccaggagcctcttccatacatgaGGATACCGAAGGACCTGTTCGAAGTATTTACTGTAACTCCAACTGTAACT	E	E	13	7	6
TRADD-B3GNT9	TRADD	B3GNT9	16	67154456	-	16	67150671	-	ENSG00000102871	ENSG00000237172	Read-Through	tccccaggagccagaccactgggggtgcatcattggggattctgcctcagGCTGCCGGTCCCGGCGGTGCGACACGGCCGGGAGGAGGAGAACAACGCAA	M	E	33	14	19
TRADD-B3GNT9	TRADD	B3GNT9	16	67159838	-	16	67150671	-	ENSG00000102871	ENSG00000237172	Read-Through	agagcggagcctggcgggcgtgggaacccaggccccgccgaggcggccagGCTGCCGGTCCCGGCGGTGCGACACGGCCGGGAGGAGGAGAACAACGCAA	E	E	9	2	7
TREM1-TREML2	TREM1	TREML2	6	41282395	-	6	41194833	-	ENSG00000124731	ENSG00000112195	intra-chromosomal	caaggagcctcacatgctgttcgatcgcatccgcttggtggtgaccaaggCTCCCCAAACTGAGAGGAACATTCCTTTCACACATCTGGACAACATCCTC	E	E	8	2	6
TREM1-TREML4	TREM1	TREML4	6	41275204	-	6	41228324	+	ENSG00000124731	ENSG00000188056	intra-chromosomal	caagggtcagggatggtggagtaaaagctctccccctgggaggcttctggGACACTGGGAACCTGGGGCAGAATCAGACCCAGCGTCTGACTCCTCCTGA	E	E	7	3	4
TREM1-TREML4	TREM1	TREML4	6	41280961	-	6	41236486	+	ENSG00000124731	ENSG00000188056	intra-chromosomal	tccactcctgactctgaaatcaaccttacaaatgtgacagatatcatcagGAAATCAAGAGCCCCTGCCTGCCTTGGCTCAGGTGGCCCCAGATTCCTGG	E	E	13	5	8
TREM1-TREML4	TREM1	TREML4	6	41282393	-	6	41228712	+	ENSG00000124731	ENSG00000188056	intra-chromosomal	aggagcctcacatgctgttcgatcgcatccgcttggtggtgaccaagggtAGGGTGCTGTGCCTGAAGAACTTCACAAACACCCAGGACAGACCCTCCTC	E	E	14	6	8
TREM1-TREML4	TREM1	TREML4	6	41282395	-	6	41236486	+	ENSG00000124731	ENSG00000188056	intra-chromosomal	caaggagcctcacatgctgttcgatcgcatccgcttggtggtgaccaaggGAAATCAAGAGCCCCTGCCTGCCTTGGCTCAGGTGGCCCCAGATTCCTGG	E	E	62	32	30
TREML4-MRPL48	TREML4	MRPL48	6	41229571	+	11	73823013	+	ENSG00000188056	ENSG00000175581	inter-chromosomal	cccaaccacgtctcctatgtggactcttccctggctcccaacaagcacagATGGGACTGTCTAGTTGCAGGAAAACAAGCTCAGGGCTTCCACTGATTCT	E	E	21	5	16
TRIM56-SP100	TRIM56	SP100	7	101096195	+	2	230468832	+	ENSG00000169871	ENSG00000067066	inter-chromosomal	accactgcactccagcctgggcaacagagtgagaccctgtctcaaaaagaAAAAAAAAAAGTCATTGATTTTGCAATTAGGGCTAAAGGATTGTGGGTCT	M	E	5	1	4
TRIM58-OR2W3	TRIM58	OR2W3	1	247868063	+	1	247895587	+	ENSG00000162722	ENSG00000238243	Read-Through	gacagcatgctgcatccctgggaggagggagctcttaaggaagttccaagATGGATGGAACCAATGGCAGCACCCAAACCCATTTCATCCTACTGGGATT	E	E	55	15	40
TRIM58-OR2W3	TRIM58	OR2W3	1	247868063	+	1	247895610	+	ENSG00000162722	ENSG00000238243	Read-Through	gacagcatgctgcatccctgggaggagggagctcttaaggaagttccaagGATGGATGGAACCAATGGCAGCACCCAAACCCATTTCATCCTACTGGGAT	E	M	7	0	7
TRIM58-OR2W3	TRIM58	OR2W3	1	247876038	+	1	247895587	+	ENSG00000162722	ENSG00000238243	Read-Through	gatgtccccaacaaccctgagcgatttgacacatggccctgcatcctgggATGGATGGAACCAATGGCAGCACCCAAACCCATTTCATCCTACTGGGATT	M	E	13	5	8
TRIM58-OR2W3	TRIM58	OR2W3	1	247876348	+	1	247895587	+	ENSG00000162722	ENSG00000238243	Read-Through	tctacaatgtcacagatggatcttatatctacacattcaaccaactcttcATGGATGGAACCAATGGCAGCACCCAAACCCATTTCATCCTACTGGGATT	M	E	5	2	3
TRIM58-OR2W3	TRIM58	OR2W3	1	247876371	+	1	247895587	+	ENSG00000162722	ENSG00000238243	Read-Through	tatatctacacattcaaccaactcttctctggtcttcttcggccttacttATGGATGGAACCAATGGCAGCACCCAAACCCATTTCATCCTACTGGGATT	M	E	11	5	6
TRIM58-OR2W3	TRIM58	OR2W3	1	247876372	+	1	247895587	+	ENSG00000162722	ENSG00000238243	Read-Through	atatctacacattcaaccaactcttctctggtcttcttcggccttactttATGGATGGAACCAATGGCAGCACCCAAACCCATTTCATCCTACTGGGATT	M	E	6	2	4
TRIM58-OR2W3	TRIM58	OR2W3	1	247876377	+	1	247895587	+	ENSG00000162722	ENSG00000238243	Read-Through	tacacattcaaccaactcttctctggtcttcttcggccttactttttcatATGGATGGAACCAATGGCAGCACCCAAACCCATTTCATCCTACTGGGATT	M	E	7	3	4
TRIM58-OR2W3	TRIM58	OR2W3	1	247876381	+	1	247895587	+	ENSG00000162722	ENSG00000238243	Read-Through	cattcaaccaactcttctctggtcttcttcggccttactttttcatctgtATGGATGGAACCAATGGCAGCACCCAAACCCATTTCATCCTACTGGGATT	M	E	12	4	8
TRIM58-OR2W3	TRIM58	OR2W3	1	247876382	+	1	247895587	+	ENSG00000162722	ENSG00000238243	Read-Through	attcaaccaactcttctctggtcttcttcggccttactttttcatctgtgATGGATGGAACCAATGGCAGCACCCAAACCCATTTCATCCTACTGGGATT	M	E	8	1	7
TRIM58-OR2W3	TRIM58	OR2W3	1	247876383	+	1	247895587	+	ENSG00000162722	ENSG00000238243	Read-Through	ttcaaccaactcttctctggtcttcttcggccttactttttcatctgtgaATGGATGGAACCAATGGCAGCACCCAAACCCATTTCATCCTACTGGGATT	M	E	17	6	11
TRIM58-OR2W3	TRIM58	OR2W3	1	247876400	+	1	247895587	+	ENSG00000162722	ENSG00000238243	Read-Through	tggtcttcttcggccttactttttcatctgtgatgcaactcctcttatctATGGATGGAACCAATGGCAGCACCCAAACCCATTTCATCCTACTGGGATT	M	E	5	1	4
TRIM61-FARSB	TRIM61	FARSB	4	164969478	-	2	222643005	-	ENSG00000183439	ENSG00000116120	inter-chromosomal	aaaaagtcataactatgcaaaccaggaaatcactggaactgaagaaaaagACATCTGAGAAGGAAATAATAAGTAAAGAACAAGGTAATGTAAAGGCAGC	E	E	11	2	9
TSTD1-F11R	TSTD1	F11R	1	161038879	-	1	161001352	-	ENSG00000215845	ENSG00000158769	Read-Through	agggccgcactccggagactcgcggttgctacgcgcaccatggctggaggCTCCCTGGCATTGGGCAGTGTTACAGTGCACTCTTCTGAACCTGAAGTCA	E	E	16	2	14
TVP23A-C17orf62	TVP23A	C17orf62	16	10768360	-	17	82450255	-	ENSG00000166676	ENSG00000178927	inter-chromosomal	gtcttgaactcctgaccagcctcaagtgatctgcctgcctccttcacccaGGCTGGAGTCCAGTGGCACGATTTCTGCTCACTGCAGCCTCCACCTCCCG	M	E	51	22	29
TWF2-TLR9	TWF2	TLR9	3	52229661	-	3	52224312	-	ENSG00000247596	ENSG00000239732	Read-Through	gcctcctcgactccgtggagcaggacttccatctggagatcgccaagaaaGGTTTCTGCCGCAGCGCCCTGCACCCGCTGTCTCTCCTGGTGCAGGCCAT	E	E	6	4	2
TWF2-TLR9	TWF2	TLR9	3	52229661	-	3	52225635	-	ENSG00000247596	ENSG00000239732	Read-Through	gcctcctcgactccgtggagcaggacttccatctggagatcgccaagaaaCCGCTGCTGCCCCTGTGGGAAGGGACCTCGAGTGTGAAGCATCCTTCCCT	E	E	15	4	11
TXK-DTD2	TXK	DTD2	4	48066393	-	14	31447577	-	ENSG00000074966	ENSG00000129480	inter-chromosomal	tctttatatatcaatgacattcaataaatgtgtattatttctaatgagaaAAGTGCTGGGACTACAGGCATGAGCCACCGTGCCCGGCCTCTTAGTTGTT	E	M	6	1	5
TXK-SLC35E3	TXK	SLC35E3	4	48066393	-	12	68777543	+	ENSG00000074966	ENSG00000175782	inter-chromosomal	tctttatatatcaatgacattcaataaatgtgtattatttctaatgagaaTTCTTGAATTTCATTATTTATCTCCCAACACAACTTTGGCCTCACCCTCT	E	M	7	4	3
TXNDC15-FFAR2	TXNDC15	FFAR2	5	134901065	+	19	35449714	+	ENSG00000113621	ENSG00000126262	inter-chromosomal	gacttcaggtgatccacccgcctcagcctcccaaagtgttgggattacagGATGCTGCCGGACTGGAAGAGCTCCTTGATCCTCATGGCTTACATCATCA	M	E	40	16	24
TXNDC9-LYG1	TXNDC9	LYG1	2	99321955	-	2	99298549	-	ENSG00000115514	ENSG00000144214	Read-Through	acagaaactttagaatggaggctcggttcttctgacattcttaattacagAAAAATTGATGAACTGAAGAAGACATGGTCCATTATGCCTTACAAACTTA	E	E	5	2	3
TXNDC9-LYG1	TXNDC9	LYG1	2	99321956	-	2	99295703	-	ENSG00000115514	ENSG00000144214	Read-Through	cacagaaactttagaatggaggctcggttcttctgacattcttaattacaGTGTTTCAGGAGCCGTAGAGCCAGATCGTCATCATGTCTGCATTGTGGCT	E	E	6	4	2
TYK2-ACRC	TYK2	ACRC	19	10378214	-	X	71580658	+	ENSG00000105397	ENSG00000147174	inter-chromosomal	gtcatcgctgacagctgaggaagtctgcatccacattgcacataaagttgTAGAGATAGGGTTTCACCGTGTTAGCCAGGATGGTCTCGATCTCATGACA	E	M	16	6	10
U2AF1L4-IGFLR1	U2AF1L4	IGFLR1	19	35742464	-	19	35742450	-	ENSG00000161265	ENSG00000126246	Read-Through	tggtttggcatttccctccacccacacatgtgacgaaaaggggaaacaagCACAACTTCAGCTGAGGAACTTGGCACGGCCAGCTTGGGACCCAGGACCC	E	E	23	11	12
UBA1-CDK16	UBA1	CDK16	X	47214428	+	X	47223552	+	ENSG00000130985	ENSG00000102225	Read-Through	agcctaatggtgaggagatgaccctcaaacagttcctcgactattttaagATCGCCATGGATCGGATGAAGAAGATCAAACGGCAGCTGTCAATGACACT	E	E	22	22	0
UBE2B-KIAA0586	UBE2B	KIAA0586	5	134388413	+	14	58550029	+	ENSG00000119048	ENSG00000100578	inter-chromosomal	atcgatggagtccaacatatgatgtatcttctatcttaacatcaattcagTTGCTCGTTGCCCAGGCTGGAGTGCAATGGCACAATCTTGGCTCACCGCA	E	M	14	5	9
UBE2D2-CXXC5	UBE2D2	CXXC5	5	139623461	+	5	139680364	+	ENSG00000131508	ENSG00000171604	Read-Through	gatcctttagtgcctgagattgctcggatctacaaaacagatagagaaaaAGTGAAGACATTTCCACCTGGACACCTGACCATGTGCCTGCCCTGAGCAG	E	E	7	2	5
UBE2J1-GABRR2	UBE2J1	GABRR2	6	89329783	-	6	89299865	-	ENSG00000198833	ENSG00000111886	Read-Through	accagatgtaatccagggccaccagccaagagacaaccacactgatcatgTCACTTATATAAGAAGAACCTTGATGTGACCAAGATCCGGAAGGGAAAGC	M	E	44	15	29
UBE2J2-FAM132A	UBE2J2	FAM132A	1	1256992	-	1	1244497	-	ENSG00000160087	ENSG00000184163	Read-Through	tggtggagaagggccccaccctgggcagtatagagacgtcggacttcacgCCATCCCAGGCCTCAGGACCTGAGTTCTCCGACGCCCACATGACATGGCT	E	E	12	5	7
UBE2J2-FAM132A	UBE2J2	FAM132A	1	1273666	-	1	1244497	-	ENSG00000160087	ENSG00000184163	Read-Through	ctacggcgagcctgagcgcggcggcggcccacgcgcagcgacagggagagCCATCCCAGGCCTCAGGACCTGAGTTCTCCGACGCCCACATGACATGGCT	E	E	15	6	9
ULK1-TM2D3	ULK1	TM2D3	12	131906923	+	15	101634431	-	ENSG00000177169	ENSG00000184277	inter-chromosomal	ctcttttctgtcttgcaggaaatggctaattctgtctacctggttatggaGATGGAGTCTTGCTCTGTCGCCCAGGCTGGAGTGCAGTGCTGCGATCTCG	E	M	13	3	10
UPK3B-PMS2	UPK3B	PMS2	7	76511882	+	7	6006031	-	ENSG00000243566	ENSG00000122512	intra-chromosomal	caccagcagcccttctgcaacgcgcccctccctggccctggaccctatcgTACAGAACCTGCTAAGGCCATCAAACCTATTGATCGGAAGTCAGTCCATC	E	E	5	2	3
UPK3B-PMS2	UPK3B	PMS2	7	76516497	+	7	6006031	-	ENSG00000243566	ENSG00000122512	intra-chromosomal	ccagcggagggagcccggtggtgacccttggtctgcagccctctttggagTACAGAACCTGCTAAGGCCATCAAACCTATTGATCGGAAGTCAGTCCATC	M	E	13	5	8
UQCC1-AKR1B15	UQCC1	AKR1B15	20	35346020	-	7	134564846	+	ENSG00000101019	ENSG00000227471	inter-chromosomal	tacaatcctctagctagacacagagcactgattggtgcaagtatccacccGAAGCCAGCTGGACTTCCTGGGTCAAGTGGGGACTTGGAGAACTTTTCTG	E	M	5	2	3
UQCC1-RPRD1A	UQCC1	RPRD1A	20	35346020	-	18	36064413	-	ENSG00000101019	ENSG00000141425	inter-chromosomal	tacaatcctctagctagacacagagcactgattggtgcaagtatccacccGACCCAGAAGCCCAGCTGGCTTCACCTCTCAATGGCACTCGCCGCGGGAC	E	M	10	5	5
USP12-RPL21	USP12	RPL21	13	27171592	-	13	27253765	+	ENSG00000152484	ENSG00000122026	intra-chromosomal	ggatggaaatcctaatgacagtctccaaattcgcctccatctgtaccatgTAATTCGCCAAAATGACGAACACAAAGGGAAAGAGGAGAGGCACCCGATA	E	E	9	2	7
USP15-ZFAT	USP15	ZFAT	12	62325933	+	8	134674888	-	ENSG00000135655	ENSG00000066827	inter-chromosomal	gaacagaaaaatgaagatggaacatggccaaggggtccttctactcctaaGTCTGCTGGAGTTTGCTGGAGGTCCGCTCCATACCCTGTTTGCCTGGGTA	E	E	14	6	8
USP4-C3orf62	USP4	C3orf62	3	49278079	-	3	49276841	-	ENSG00000114316	ENSG00000188315	Read-Through	tagaagaagctatgtcaagaggctgaattatttttatttttaaacaggtgGAGAAATGTCTGAAAAACTAAGAAGATGCAGAAAGGAACTGACTGCAGCC	M	E	8	0	8
USP4-C3orf62	USP4	C3orf62	3	49278082	-	3	49276841	-	ENSG00000114316	ENSG00000188315	Read-Through	acctagaagaagctatgtcaagaggctgaattatttttatttttaaacagGAGAAATGTCTGAAAAACTAAGAAGATGCAGAAAGGAACTGACTGCAGCC	M	E	123	51	72
USP6-POGK	USP6	POGK	17	5175034	+	1	166850286	+	ENSG00000129204	ENSG00000143157	inter-chromosomal	gcctctatgtgctgtttttcctcatacaagtaaacacagaaagtcaaattGTGCCATATCTCCAGCAACTTGGAGGAGGAAGACGATGTCCTGTGGGAAA	E	M	6	2	4
USP6-POGK	USP6	POGK	17	5175034	+	1	166850287	+	ENSG00000129204	ENSG00000143157	inter-chromosomal	gcctctatgtgctgtttttcctcatacaagtaaacacagaaagtcaaattTGCCATATCTCCAGCAACTTGGAGGAGGAAGACGATGTCCTGTGGGAAAT	E	M	19	12	7
VAMP1-CD27-AS1	VAMP1	CD27-AS1	12	6464890	-	12	6448757	-	ENSG00000139190	ENSG00000215039	intra-chromosomal	gatgatcatgctgggagccatctgtgccatcatcgtggtagttattgtaaAGTCTTGCTTTGTCGCCCAGGTTGGAGTGCAGTGGCACGATCTCGGCTCA	E	E	12	2	10
VAMP8-VAMP5	VAMP8	VAMP5	2	85579167	+	2	85591725	+	ENSG00000118640	ENSG00000168899	Read-Through	gggaaaacttggaacatctccgcaacaagacagaggatctggaagccacaGCAGGAATAGAGTTGGAGCGGTGCCAGCAGCAGGCGAACGAGGTGACGGA	E	E	9	3	6
VAMP8-VAMP5	VAMP8	VAMP5	2	85581876	+	2	85591725	+	ENSG00000118640	ENSG00000168899	Read-Through	ctcctacccctcttcccgaggccctgctgccatgttgtatgccccagaagGCAGGAATAGAGTTGGAGCGGTGCCAGCAGCAGGCGAACGAGGTGACGGA	M	E	201	75	126
VASP-HBA1	VASP	HBA1	19	45526166	+	16	176682	+	ENSG00000125753	ENSG00000206172	inter-chromosomal	agtgaaagaggaaatcattgaagccttcgtccaggagctgaggaagcgggTCTTCTGGTCCCCACAGACTCAGAGAGAACCCACCATGGTGCTGTCTCCT	M	E	10	2	8
VIPAS39-NOXRED1	VIPAS39	NOXRED1	14	77427372	-	14	77407645	-	ENSG00000151445	ENSG00000165555	Read-Through	aaagctttgagtcatgagaatgattctctccacctggtgctcatatgaagGTGAGCTCCAGAAGCTGGGAATCAAATGCTTTTACCATAACGCTGATCTG	M	E	10	4	6
VIPAS39-NOXRED1	VIPAS39	NOXRED1	14	77427372	-	14	77414127	-	ENSG00000151445	ENSG00000165555	Read-Through	aaagctttgagtcatgagaatgattctctccacctggtgctcatatgaagAGCATCATTAAATAAGAATCAAAGTTCCAGACATCTCTCAATTGGCTCCC	M	E	35	19	16
VKORC1L1-CCT6A	VKORC1L1	CCT6A	7	65873564	+	7	56054368	+	ENSG00000196715	ENSG00000146731	intra-chromosomal	cctctgcgacctggggccctgggtgaagtgctccgccgcccttgcctccaGCAAATTCAACACCCAACAGCTTCCTTAATAGCAAAGGTAGCAACAGCCC	E	E	130	48	82
VKORC1-PRSS53	VKORC1	PRSS53	16	31093312	-	16	31087826	-	ENSG00000167397	ENSG00000151006	Read-Through	atccaacagcatattcggttgcatcttctacacactacagctattgttagGTCTTCAAGCCGCTCAGCGTGGTAAGGTCTGGGGACACGGGGCCTAGGTC	E	E	11	2	9
VMAC-C10orf126	VMAC	C10orf126	19	5910853	+	10	28847138	+	ENSG00000187650	ENSG00000204365	inter-chromosomal	gttttctttctttctttcttttttttttaaagagacaaagtctcactgttGCCCAGGCTGGAGTGCAATGGTGTGATCATAGCTCACTGCAGCCTCAACC	E	M	18	10	8
VMAC-CAPS	VMAC	CAPS	19	5905080	+	19	5914384	+	ENSG00000187650	ENSG00000105519	Read-Through	cgaccagcagctgcgcgccgccctagacgaactgggtcgcgccaaggaccGCTGCCCAGAGCCCAGACCAAGCATGGACGCCGTGGATGCCACCATGGAG	E	E	27	9	18
VNN3-PUS7L	VNN3	PUS7L	6	132733636	-	12	43727292	-	ENSG00000093134	ENSG00000129317	inter-chromosomal	ggtatatacctagtaatgggattgtgagtcgaatggttgctgtgttttaaGTTCTTTGAGAAATCTTCAAACTGCTTTCCACAGAGGCTGAACTAATTTA	E	M	14	5	9
VPS45-PLEKHO1	VPS45	PLEKHO1	1	150110627	+	1	150150912	+	ENSG00000136631	ENSG00000023902	Read-Through	cctggagtgaggattgtcctgggaggcaccacagtgcacaacacgaaaagGGACCTCAGGATGGAAACCAGCAGCCTGCACCGCCCGAGAAGGTCGGCTG	E	E	27	10	17
VPS51-TM7SF2	VPS51	TM7SF2	11	65111666	+	11	65112515	+	ENSG00000149823	ENSG00000149809	Read-Through	cctgcaccccatggcacccaggatctggtctcggtggtccttccccgcagGCGCCGCGGCTCTGCTACTGCTGCTGCCCGCCACCATGTTCCACCTGCTC	E	E	18	6	12
VPS51-TM7SF2	VPS51	TM7SF2	11	65111670	+	11	65111895	+	ENSG00000149823	ENSG00000149809	Read-Through	caccccatggcacccaggatctggtctcggtggtccttccccgcaggcagGTGCAGGCGCCGCGGGGCCGGATCCTCCGCGCGGCCGAGTCCATCTCCTG	E	M	16	4	12
VPS51-TM7SF2	VPS51	TM7SF2	11	65111854	+	11	65111855	+	ENSG00000149823	ENSG00000149809	Read-Through	ggtgtgctgggcccagcatgggcagggggcggttccacttaaaaaccctgGGACGAGAGCGGTCCTTGTCTGCGTTCCGTGTCCAGGCAGGTGCAGGCGC	M	E	64	19	45
VPS9D1-SHROOM1	VPS9D1	SHROOM1	16	89719027	-	5	132822664	-	ENSG00000075399	ENSG00000164403	inter-chromosomal	catccactatatctcccaggtgttactagaagaagtggaaaccactaaagCCAGCCGGGCGCGGTGGCTCACGCCTGTAATCCCAGCACTTTGGGAGGCC	E	M	22	7	15
WASH1-HBA2	WASH1	HBA2	9	15080	-	16	173268	+	ENSG00000181404	ENSG00000188536	inter-chromosomal	gggcacttgatgtcggatctcttcaacaagctggtcatgaggcgcaagggCGCTGTCCGCCCTGAGCGACCTGCACGCGCACAAGCTTCGGGTGGACCCG	E	M	15	4	11
WAS-IKZF3	WAS	IKZF3	X	48689435	+	17	39764455	-	ENSG00000015285	ENSG00000161405	inter-chromosomal	gccctgatgcacgtgatgcagaagagaagcagagccatccactcctccggTCTCACTCTGTTGCCCAGGCTGGAGTGCAGTGGTGCAATCATGGCTCAGT	E	M	298	104	194
WAS-SLC35B1	WAS	SLC35B1	X	48689435	+	17	49702735	-	ENSG00000015285	ENSG00000121073	inter-chromosomal	gccctgatgcacgtgatgcagaagagaagcagagccatccactcctccggTCGCTCTTGTTGCCCAGGCTGGAGTGAGTGCAGTGGTACGATCTCAGCTC	E	M	17	8	9
WDR26-MTHFR	WDR26	MTHFR	1	224424518	-	1	11804158	-	ENSG00000162923	ENSG00000177000	intra-chromosomal	gaattgacgccgctgaaatacaatacagagcgcattcatgttcttagtggGTCTCGCTATGTTGCCCAGGCTGGCCTTGAACTCCTGGGCTCAGGCAATC	E	M	38	12	26
WDR37-TMEM159	WDR37	TMEM159	10	1049641	+	16	21180193	+	ENSG00000047056	ENSG00000011638	inter-chromosomal	gccgggggtgtggggtgttccacgctatgttgggagtgttcgctttcgagGTTCTAAAGAGCTTGTCCTTTAAGTAATTTCTTTCTTTTTTTTTTTTTTT	E	M	5	1	4
WDR45-PRAF2	WDR45	PRAF2	X	49075136	-	X	49072650	-	ENSG00000196998	ENSG00000243279	Read-Through	catctgcgccttcggtcgcaatacttccaagaacgtcaactctgtcattgGTACGTGCGGCCACTTCATACGCTCCTGAGCGCGCTGGTAGTGGCGGTGG	E	E	18	4	14
WDR45-PRAF2	WDR45	PRAF2	X	49075364	-	X	49072650	-	ENSG00000196998	ENSG00000243279	Read-Through	actgtccatatctttgctctcaaggatacccgcctcaaccgccgctccgcGTACGTGCGGCCACTTCATACGCTCCTGAGCGCGCTGGTAGTGGCGGTGG	E	E	73	32	41
WDR70-GUSB	WDR70	GUSB	5	37381685	+	7	65976202	-	ENSG00000082068	ENSG00000169919	inter-chromosomal	gtttgaacaaactcgaaggacagctgtggaaagaagtcgcaaaacactggGGCTGGTGAATTACCAGATCTCTGTCAAGGGCAGTAACCTGTTCAAGTTG	E	E	30	10	20
WDR77-OVGP1	WDR77	OVGP1	1	111441211	-	1	111427091	-	ENSG00000116455	ENSG00000085465	Read-Through	agcccctggacctgcaagtgttactgagtagattggatttaagacaaaaaGGCTGGTTCTTGTGCTGAAACACCACGATGGTGCTGCCCATAAACTCGTG	M	E	9	3	6
WHAMM-PSMG4	WHAMM	PSMG4	15	82823287	+	6	3266877	+	ENSG00000156232	ENSG00000180822	inter-chromosomal	ctaaacggggcaggatctgtgccaaaagagcctctctccggagtagaaagACGGAGTCTTGCTCTATTGCCCAGGCTGGAGTGCAGTGGCGCGATCTTGG	E	M	8	3	5
WRB-SH3BGR	WRB	SH3BGR	21	39391836	+	21	39462375	+	ENSG00000182093	ENSG00000185437	intra-chromosomal	aattagccaagataaaatgggtgataagtgtcgctttctacgtattgcagATTAGGAAGAAACAGCAAGAAGTAGTGGGTTTTTTGGAAGCGAATAAAAT	E	E	6	0	6
XPO6-GSG1L	XPO6	GSG1L	16	28101458	-	16	27963203	-	ENSG00000169180	ENSG00000169181	Read-Through	tggatgccaaccagaaaagtgtgctggggcggaatttcaagatggatcggGTGAAAAATGTCGCAGCTTCATTGACCTGGCCCCGGCATCGGAGAAAGGG	E	E	11	2	9
XRCC3-CFP	XRCC3	CFP	14	103697609	-	X	47624909	-	ENSG00000126215	ENSG00000126759	inter-chromosomal	gcacagaccaggcctttgacaaataaatgttcaatggatgcagttccaggCTTGCTGTGTGCCAGGCACTGCTCTGAGCACTTTACCTGAATTAACTCAT	E	M	5	4	1
YARS2-NAP1L1	YARS2	NAP1L1	12	32747076	-	12	76047718	-	ENSG00000139131	ENSG00000187109	intra-chromosomal	tagacctttgcttatgcaaatcagaaaaacagaatggactaggactcagtGGTCTACCTTCTGCTTCCCTGGAAAGGATGAATTTACATCATTTGACAAG	E	E	8	2	6
YARS2-NAP1L1	YARS2	NAP1L1	12	32747076	-	12	76050648	-	ENSG00000139131	ENSG00000187109	intra-chromosomal	tagacctttgcttatgcaaatcagaaaaacagaatggactaggactcagtTTCCTGAGAGTGGAGATCTGGATGATGATGCTGAAGCTATCCTTGCTGCA	E	M	9	3	6
YOD1-C1orf116	YOD1	C1orf116	1	207050688	-	1	207027679	-	ENSG00000180667	ENSG00000182795	intra-chromosomal	ggatctcagcaatggggataccattctggaagacttgcccatccaatctgGCCCGGCTTGGGACATTGTTCACTTCCCCTCGCTTCCCCTCTAGAAGCCC	E	E	10	5	5
YWHAB-PABPC1L	YWHAB	PABPC1L	20	44906096	+	20	44910125	+	ENSG00000166913	ENSG00000101104	Read-Through	cttataaagacagcactctgatcatgcagttacttagggacaatctcactCCCCGGCCCCCTGCCCACCATGAACGCCAGCGGTTCTGGCTACCCGCTTG	E	E	41	13	28
YWHAB-PABPC1L	YWHAB	PABPC1L	20	44906096	+	20	44912660	+	ENSG00000166913	ENSG00000101104	Read-Through	cttataaagacagcactctgatcatgcagttacttagggacaatctcactCGGAGCGGGCACTGGACACAATGAACTTTGAGATGCTCAAAGGCCAGCCT	E	E	38	10	28
YWHAH-C22orf24	YWHAH	C22orf24	22	31956291	+	22	31945518	-	ENSG00000128245	ENSG00000128254	intra-chromosomal	gcagcattgagcagaaaaccatggctgatggaaacgaaaagaaattggagACACACAGATTCGTCTCACCTAGAAGTCACGTTTCATTTTAATCTCCAAG	M	E	5	1	4
ZDHHC15-NAPG	ZDHHC15	NAPG	X	75501492	-	18	10539129	+	ENSG00000102383	ENSG00000134265	inter-chromosomal	ggaagacagcgtggtgattcctcaaagacctaaaaacagaaataccattcACCCAGCAATCCCATTACTGGGCATATGCCCAAAGGAACATAAATCATTC	E	M	5	2	3
ZDHHC1-TPPP3	ZDHHC1	TPPP3	16	67395002	-	16	67391117	-	ENSG00000159714	ENSG00000159713	Read-Through	gaggcgcgtgtataaagtgcgaacgtctgagacctcggatccggcgtcggGGTGGCATGGCAGCGAGCACAGACATGGCTGGGCTGGAGGAGAGCTTCCG	E	E	86	25	61
ZDHHC1-TPPP3	ZDHHC1	TPPP3	16	67395187	-	16	67391117	-	ENSG00000159714	ENSG00000159713	Read-Through	caccctcttccccagacactctcgccctgcctccccggatccgaccccagGGTGGCATGGCAGCGAGCACAGACATGGCTGGGCTGGAGGAGAGCTTCCG	E	E	44	15	29
ZEB1-MLLT11	ZEB1	MLLT11	10	31527443	+	1	151057758	+	ENSG00000148516	ENSG00000213190	inter-chromosomal	aaaaaatacaaaatacaaaacacacacacacacacacacacacacacacaAACAGCCTTGAGATGAGATCACACAAACACTCAAATGTAGCTTCTAGGGG	M	E	11	1	10
ZEB1-MLLT11	ZEB1	MLLT11	10	31527445	+	1	151057758	+	ENSG00000148516	ENSG00000213190	inter-chromosomal	aaaatacaaaatacaaaacacacacacacacacacacacacacacacacaAACAGCCTTGAGATGAGATCACACAAACACTCAAATGTAGCTTCTAGGGG	M	E	11	6	5
ZEB2-ARHGAP15	ZEB2	ARHGAP15	2	144517278	-	2	143703419	+	ENSG00000169554	ENSG00000075884	intra-chromosomal	tggcccccggtgcaagaggcgcaaacaagccaatcccaggaggaaaaacgAAAAGCAAGACAACAACACAAGAATTGAAGCTGTAAAATCTCTTGTACAA	E	E	6	2	4
ZFAND6-FAH	ZFAND6	FAH	15	80131293	+	15	80158060	+	ENSG00000086666	ENSG00000103876	Read-Through	acaaaaaaagaatcgctgtttcatgtgcaggaagaaagtgggacttactgCCAAGACCGAGGATAGGTGTGGCCATTGGCGACCAGATCCTGGACCTCAG	E	E	9	2	7
ZFP41-GLI4	ZFP41	GLI4	8	143251340	+	8	143269360	+	ENSG00000181638	ENSG00000250571	Read-Through	ttccgacgtgggcggtgggccccagccccacagaccagcccagcattcagGTCCCAGGTGTGACACCTTCAGCAGGTCTCAGGGAAGATGGCAGCCCTAG	E	E	6	3	3
ZFP41-GLI4	ZFP41	GLI4	8	143251340	+	8	143274704	+	ENSG00000181638	ENSG00000250571	Read-Through	ttccgacgtgggcggtgggccccagccccacagaccagcccagcattcagGCTCCCCTGGCTCCAGCCCTAAGGTGCTCTCCCAGCCGTCCGACCTGGAT	E	E	16	7	9
ZFP41-GLI4	ZFP41	GLI4	8	143261286	+	8	143269360	+	ENSG00000181638	ENSG00000250571	Read-Through	ccatttggggcgctgagatgtgatcgtttctttcctgagaatgagctgagGTCCCAGGTGTGACACCTTCAGCAGGTCTCAGGGAAGATGGCAGCCCTAG	M	E	5	1	4
ZGPAT-LIME1	ZGPAT	LIME1	20	63736122	+	20	63737533	+	ENSG00000197114	ENSG00000203896	Read-Through	acttgcccacctgccagtgtcttgggcatttccttggcaaggacattaaaGGCCTCGGCTTCACAGGATGGGGCTGCCAGTGTCCTGGGCCCCTCCTGCC	M	E	9	5	4
ZGPAT-LIME1	ZGPAT	LIME1	20	63736142	+	20	63736283	+	ENSG00000197114	ENSG00000203896	Read-Through	cttgggcatttccttggcaaggacattaaagtgatttcatcacagtgtcaAGGCCAGGGTGCCCGCCAGGCTGCCTGACACCCACAGATGGGTGGAGCTC	E	E	111	46	65
ZMYM5-PSPC1	ZMYM5	PSPC1	13	19824920	-	13	19782791	-	ENSG00000132950	ENSG00000121390	Read-Through	gaaaaattttgaagactccattgtaccagttgtgctttccgcagatccagGCCTGTATCCGGTGTCCGAGGCGAACTCAGTAAGATGATGTTAAGAGGAA	M	E	19	6	13
ZNF207-FAM161A	ZNF207	FAM161A	17	32368432	+	2	61836860	-	ENSG00000010244	ENSG00000170264	inter-chromosomal	attttgatacaaagttaatgtttagaatgttgataatggccaggtgtggtGGCTCATGCCTGTAATCCCAGCACTTTGAGAGGCCAAGACAGGCAGATCA	E	M	19	5	14
ZNF264-HELB	ZNF264	HELB	19	57194001	+	12	66340924	+	ENSG00000083844	ENSG00000127311	inter-chromosomal	cctgtaccaggaggtgatgctggaaaactgtgggctcctggtgtctctggCACCCTCACAGACACACCCAGGATCAACACTTTGCATCCTTCAATCCAAT	E	M	6	3	3
ZNF264-MDH1B	ZNF264	MDH1B	19	57194001	+	2	206741385	-	ENSG00000083844	ENSG00000138400	inter-chromosomal	cctgtaccaggaggtgatgctggaaaactgtgggctcctggtgtctctggCAGACACACCCAGGATCAATACTTTGCATCCTTCAATCCAATCAAGTTGG	E	M	46	15	31
ZNF273-GNB2L1	ZNF273	GNB2L1	7	64929892	+	5	181240345	-	ENSG00000198039	ENSG00000204628	inter-chromosomal	ttttggttttgggttttttgtttgtttgtttgtttgtttttgagacggagTCTCATTCTGTCGCCCAGGCTGGAGTGCAGTAGTGCGATCTCGGCTCACT	M	E	6	1	5
ZNF33B-FKBP11	ZNF33B	FKBP11	10	42581594	-	12	48923394	-	ENSG00000196693	ENSG00000134285	inter-chromosomal	gctggaaatgtgggggcaacaaatacattagtgaacaccctggcggatccAAGAGACAGTAAAAATAATCACAGTCAAGTGATTCAAAACAAAACAAAAA	E	M	8	3	5
ZNF343-SNRPB	ZNF343	SNRPB	20	2492699	-	20	2467758	-	ENSG00000088876	ENSG00000125835	Read-Through	tctatacaaagaagtgatgctggagaattacaggaatcttctctcattggACGGTGGGCAAGAGCAGCAAGATGCTGCAGCATATTGATTACAGGATGAG	E	E	8	5	3
ZNF438-IL16	ZNF438	IL16	10	30908934	-	15	81159624	+	ENSG00000183621	ENSG00000172349	inter-chromosomal	ctgaacattttgatggaattaaccacaaacttcatgcaagaacagtaaaaGGTCCACACTGCCTTTATGAGCAGTAACACTCACCGCGAAGGTCTGCAGC	E	M	15	2	13
ZNF445-GPI	ZNF445	GPI	3	44439797	-	19	34401833	+	ENSG00000185219	ENSG00000105220	inter-chromosomal	cccaacagactggcgtgggtgcccgctttgctttccctagaaggcctcatAGAGTCTTGCTTTGTTGCCCAGGCTGGAGTGCAGTGGTGTGATCTCGGCT	E	M	9	3	6
ZNF451-BAG2	ZNF451	BAG2	6	57161152	+	6	57182032	+	ENSG00000112200	ENSG00000112208	Read-Through	catgggtgccaaaaatacttcaataggagaagaatttatatccacagaagGGTTGAAGCTTTGAGAGAAGCAGCAACTGCTGTTGAGCAAGAGAAAGAAA	E	E	12	5	7
ZNF451-BAG2	ZNF451	BAG2	6	57168571	+	6	57182032	+	ENSG00000112200	ENSG00000112208	Read-Through	aattcttgagtttgttttctaaaggagaccagaaatccactattacaaatGGTTGAAGCTTTGAGAGAAGCAGCAACTGCTGTTGAGCAAGAGAAAGAAA	M	E	5	2	3
ZNF493-ZNF254	ZNF493	ZNF254	19	21427162	+	19	24129096	+	ENSG00000196268	ENSG00000213096	intra-chromosomal	atgatcttttctatggatgagtaagaatattaaaatgtaagatgcatggtGAAAATTTAGGTAGAGAGGCTCTTTGTGGTTAACTTATAATATTGAGTGA	E	M	6	3	3
ZNF493-ZNF714	ZNF493	ZNF714	19	21427162	+	19	21120424	+	ENSG00000196268	ENSG00000160352	intra-chromosomal	atgatcttttctatggatgagtaagaatattaaaatgtaagatgcatggtGAAAATGTAAGTGGAGAGGTTCTTTGGGGTTAACTTATAATATTGAGTGN	E	M	12	5	7
ZNF506-TFPI	ZNF506	TFPI	19	19785839	-	2	187517239	-	ENSG00000081665	ENSG00000003436	inter-chromosomal	acgtgagtcttgccaatgctcccggccgaataaagcccttccttctttaaCCTAATACCACAATTTAAAGAACTAGAGAAGCAAGAGCAAACAAATTCAA	E	M	9	4	5
ZNF506-TFPI	ZNF506	TFPI	19	19785839	-	2	187517240	-	ENSG00000081665	ENSG00000003436	inter-chromosomal	acgtgagtcttgccaatgctcccggccgaataaagcccttccttctttaaCCCTAATACCACAATTTAAAGAACTAGAGAAGCAAGAGCAAACAAATTCA	E	M	6	1	5
ZNF547-TRAPPC2	ZNF547	TRAPPC2	19	57363703	+	X	13719982	-	ENSG00000152433	ENSG00000196459	inter-chromosomal	cccctctcttccctggctggacttgcggagtccccgccgaagaacccgagGAGCCATATATTGAAGACCATGTCTGGGAGCTTCTACTTTGTAATTGTTG	E	E	299	109	190
ZNF611-TMBIM4	ZNF611	TMBIM4	19	52721010	-	12	66153450	-	ENSG00000213020	ENSG00000155957	inter-chromosomal	tctgctcggctgccctgtctgggaagtgaggagcgcctctgcctggccgcAGCCTTTCTGAGAAAAGTCTACAGCATTCTTTCTCTGCAGGTTCTCTTAA	M	E	8	3	5
ZNF619-TLR2	ZNF619	TLR2	3	40490236	+	4	153701500	+	ENSG00000177873	ENSG00000137462	inter-chromosomal	tcttagccttcagaactgtgaactaaataaacctctattctgtataaattAAGCACTAATGGACTAAGACAAAAAGATTCCATTATGAAAGTGAAAAGGC	E	E	22	9	13
ZNF628-NAT14	ZNF628	NAT14	19	55476807	+	19	55485661	+	ENSG00000197483	ENSG00000090971	Read-Through	gcgggaaggtcctggggctgccaccctcgttcccccgattggggccgcagGTGCACGACGCCAGCTCCCTTCTGGGGGGCCGGGGCCTGGGGGTTGCCAT	E	E	61	17	44
ZNF638-PPHLN1	ZNF638	PPHLN1	2	71380565	+	12	42445973	+	ENSG00000075292	ENSG00000134283	inter-chromosomal	agatgcagatgcttcaaaagctgttgaaattgttacttcaacttctgctgGCCCTCTTTGGATTCCAGCACGACGCATCAAACCATACCATAGTGGGGCT	E	E	5	1	4
ZNF674-KRBOX4	ZNF674	KRBOX4	X	46544502	-	X	46450430	+	ENSG00000251192	ENSG00000147121	intra-chromosomal	tcggcttccccacttagtcgcagaagacttaggctgaggccccaggaagaGATCTCCATCCTTTGTCCAGAGCAGAACAGGATGGCCATGTCCCAGGAAT	E	E	5	4	1
ZNF708-ERV3-1	ZNF708	ERV3-1	19	21327996	-	7	65005194	-	ENSG00000182141	ENSG00000213462	inter-chromosomal	ccaagatacacatcatgactttttctgctagagtgtctagtgaatatcagCTCCTGGCCTGGAATGAAACTTCGCATATCTGGGAATGGGAGACAGGACA	M	E	13	3	10
ZNF747-ZNF768	ZNF747	ZNF768	16	30532279	-	16	30526051	-	ENSG00000169955	ENSG00000169957	Read-Through	ccccgctgccctgggctctccaaggccccctttgctgaggcagggctgagGCAACATGAGTGAGAATGAGGAAGAGGAAATTTCTCAGCAAGAAGGCAGT	E	E	10	2	8
ZNF764-PCMTD2	ZNF764	PCMTD2	16	30554774	-	20	64287679	+	ENSG00000169951	ENSG00000203880	inter-chromosomal	cacaatactcattgtctttttatttatttatttatttatttctgagacagGGTCTCCCTCTTTTGTCCAAGGCTGGAGTGTGGTAGTGCTATCACAGCTG	M	E	85	33	52
ZNF839-OGFOD1	ZNF839	OGFOD1	14	102326887	+	16	56478186	+	ENSG00000022976	ENSG00000087263	inter-chromosomal	gaggggcccgctcctgcttggtgacagagtcagcacgcggtggcctgcagTCTCACTCTGTGGCCCAGGCTGGAGTACAGTGGCATGATATCGGCTCACT	E	M	7	3	4
ZNF84-CLDN4	ZNF84	CLDN4	12	133060519	+	7	73828600	+	ENSG00000198040	ENSG00000189143	inter-chromosomal	aatacacccaacttaccaaacatcatagcttagcgtagcctaccttaaacATGGAGTCTCGCTCTATCACCCAGGCTGGAGTGCAATGGCGCGATCTTGG	M	E	12	3	9
