# Supplementary material for: UBA1-CDK16: A female-specific chimeric RNA emerging through evolution and involved in immune regulation
Source: Sci Adv. 2026 May 29;12(22):eadz9784. doi: 10.1126/sciadv.adz9784 (PMC13220885; doi:10.1126/sciadv.adz9784)
Supplement: Supplementary file 2 — Tables S1 to S5 [file sciadv.adz9784_tables_s1_to_s5.zip › adz9784_table_s2.xlsx]

## Sheet: Sheet1
Gene Name	Forward Primer Sequence (Genomic Position)	Reverse Primer Sequence (Genomic Position)
UBA1-CDK16	GCAGCCTAATGGTGAGGAGA (chrX:47,214,377-47,214,396)	TCTCATCCAGGCCTATCTGC (chrX:47,223,644-47,223,663)
WT-UBA1	GCGTGTCCATGCTCTATTCC (chrX:47,214,574-47,214,593)	GCTCTCGTCGTTACAGCACA (chrX:47,214,865-47,214,884)
WT-CDK16	AGCAACCATGGCTGAAGACT (chrX:47,218,963-47,218,982)	GCTGCCGTTTGATCTTCTTC (chrX:47,223,569-47,223,588)
GAPDH	CTGACTTCAACAGCGACACC (chr12:6,537,909-6,537,928)	TTACTCCTTGGAGGCCATGT (chr12:6,538,151-6,538,170)
DDX3Y	CGGCAGTAACTGTCCTCCACAT (chrY:12,913,032-12,913,053)	CTGGAGTAGGACGAGTATAGCG (chrY:12,913,769-12,913,790)
Intergenic region	TCTATTGTACTGGCTCCTGGTG (chrX:47,215,931-47,215,952)	CAGTTCAGAACAGGTTGAGC (chrX:47,216,061-47,216,080)
CD11b	GGAACGCCATTGTCTGCTTTCG (chr16:31,324,708-31,324,729)	ATGCTGAGGTCATCCTGGCAGA (chr16:31,324,992-31,325,013)
Conserved Gapdh	GTGAAGGTCGGAGTCAACGG (chr12:6,534,842-6,534,861)	ATGTAGTTGAGGTCAATGAAGGG (chr12:6,536,570-6,536,592)
Uba1-Cdk16 (mouse)	CTATAATCAAGAGTGGACATTGTGG (chrX:20,548,144-20,548,168)	GCTTCTTGGTGTGGTGAAAC (chrX:20,553,865-20,553,884)
Uba1-Cdk16 (marmoset)	GCAGCCTAATGGTGAGGAGA (chrX:46,416,217-46,416,236)	TCTCATCCAGGCCTATCTGC (chrX:46,425,353-46,425,372)
Uba1-Cdk16 (baboon)	AGGACTGCAGCCTAATGGTG (chrX:44,395,393-44,395,412)	TCTCATCCAGGCCTATCTGC (chrX:44,404,635-44,404,654)
Uba1-Cdk16 (rhesus)	TGCAGCCTAATGGTGATGAG (chrX:47,175,489-47,175,508)	TCTCATCCAGGCCTATCTGC (chrX:47,184,728-47,184,747)
