# Supplementary material for: UBA1-CDK16: A female-specific chimeric RNA emerging through evolution and involved in immune regulation
Source: Sci Adv. 2026 May 29;12(22):eadz9784. doi: 10.1126/sciadv.adz9784 (PMC13220885; doi:10.1126/sciadv.adz9784)
Supplement: Supplementary file 2 — Tables S1 to S5 [file sciadv.adz9784_tables_s1_to_s5.zip › adz9784_table_s3.xlsx]

## Sheet: Sheet1
3C Sites	Forward Primer Sequence (Genomic Position)	Reverse Primer Sequence (Genomic Position)
BamHI site 1	GGAACCGGCATTGGTAAA (chrX:47,194,012-47,194,029)	TCCGACTCCAAGGTCAGATT (chrX:47,194,224-47,194,243)
BamHI site 2	GAGACAGGGCTGTTCCAAAC (chrX:47,196,644-47,196,663)	ACATGCCATTTCCTCACTCC (chrX:47,196,793-47,196,812)
BamHI site 3	GTCAGGGAGCCAACTCATTT (chrX:47,205,184-47,205,203)	GATGCTGGCACACAGACAAG (chrX:47,205,286-47,205,305)
BamHI site 4	TAAGTGGAGGTGGGATCCAG (chrX:47,205,209-47,205,228)	GGTAACAGCACCCAGGATTG (chrX:47,205,332-47,205,351)
BamHI site 5	GCGCCTATGCAAATACTCGT (chrX:47,217,771-47,217,790)	CCAGGCTGAGAAAGAAGGAA (chrX:47,217,874-47,217,893)
BamHI site 6	CCTTTCCACTTCACCCTTCC (chrX:47,218,676-47,218,695)	GCTTGAATCCGAGTGCTCA (chrX:47,218,813-47,218,831)
BamHI site 7	GGATGCCATGAAACATCCAT (chrX:47,227,408-47,227,427)	CAGCAGTCCTGTTTCCCAGT (chrX:47,227,507-47,227,526)
BglII site 1	AAACTGTTCCATGGAGAAACTGA (chrX:47,189,149-47,189,171)	GGAACACACACATACACACATCA (chrX:47,189,260-47,189,282)
BglII site 2	CTCACCATTGAATGCCGTTA (chrX:47,194,387-47,194,406)	GCGGCTAGCATGTGTGTG (chrX:47,194,559-47,194,576)
BglII site 3	AGGTGATCTGCCTGCTTCAG (chrX:47,203,982-47,204,001)	CACTGTCCCAACCAGCACTA (chrX:47,204,183-47,204,202)
BglII site 4	CAATGCCTGGTAATCCATGA (chrX:47,210,569-47,210,588)	GGACTGGAGCCAATCACAA (chrX:47,210,700-47,210,718)
BglII site 5	CCCTGCCTTTCTTTGGTTTC (chrX:47,213,132-47,213,151)	AATAATCTCCCAGGGCACAA (chrX:47,213,367-47,213,386)
BglII site 6	GGACAGTGGAAGGACTGGAA (chrX:47,220,689-47,220,708)	GGACCTTCTTCATGCTGCTC (chrX:47,220,807-47,220,826)
BglII site 7	ATAGTCTGCCTTGGCCTTTG (chrX:47,223,056-47,223,075)	CAGGAGCAGAAGGCTCCAT (chrX:47,223,211-47,223,229)
