# Supplementary material for: UBA1-CDK16: A female-specific chimeric RNA emerging through evolution and involved in immune regulation
Source: Sci Adv. 2026 May 29;12(22):eadz9784. doi: 10.1126/sciadv.adz9784 (PMC13220885; doi:10.1126/sciadv.adz9784)
Supplement: Supplementary file 2 — Tables S1 to S5 [file sciadv.adz9784_tables_s1_to_s5.zip › adz9784_table_s4.xlsx]

## Sheet: Sheet1
CTCF binding sites	Forward Primer Sequence (Genomic Position)	Reverse Primer Sequence (Genomic Position)
5' UBA1 site 1	TGCCTTGGCTATAGCATCGT (chrX:47,193,118-47,193,137)	CCGCCTATTGCTGCATCT (chrX:47,193,329-47,193,346)
5' UBA1 site 2	TCAGGAAGCATGGCCTTAAC (chrX:47,193,547-47,193,566)	CCTACTCGGTTGCGATTCAT (chrX:47,193,708-47,193,727)
5' UBA1 site 3	AGCCAGGAATCAGCGGAGTA (chrX:47,194,131-47,194,150)	TCCGACTCCAAGGTCAGATT (chrX:47,194,224-47,194,243)
5' UBA1 site 4	CCACACGTCAGGTCTCCTAA (chrX:47,194,653-47,194,672)	TGCTGAGGCCTCTCAGTAGTC (chrX:47,194,840-47,194,860)
5' CDK16 site 1	GCGCCTATGCAAATACTCGT (chrX:47,217,771-47,217,790)	CCAGGCTGAGAAAGAAGGAA (chrX:47,217,874-47,217,893)
5' CDK16 site 2	TCGATTGAGCGCAATTATGA (chrX:47,217,953-47,217,972)	GCGTGATTTCGCTCTCTACC (chrX:47,218,090-47,218,109)
5' CDK16 site 3	GTCATCTTCTCGCGAACCTT (chrX:47,218,316-47,218,335)	TCGGTCTCACTTGGTACATCC (chrX:47,218,431-47,218,451)
5' CDK16 site 4	GGCGGTGAGGAGATAGACAG (chrX:47,222,339-47,222,358)	CCTCACCTTGCCAGTTATCC (chrX:47,222,421-47,222,440)
UBA1 junction site 1	GCATCCGAAGCAGGGTTTG (chrX:47,213,192-47,213,210)	TATCCCATCTTTTCGCACGT (chrX:47,213,341-47,213,360)
UBA1 junction site 2	AAAGAGGCCGGGCGTGGT (chrX:47,213,579-47,213,596)	AGGGTTTCATCATGTTGGCCA (chrX:47,213,674-47,213,694)
UBA1 junction site 3	TGGGTGACAGAGCGAGACT (chrX:47,213,841-47,213,859)	CAAGCCTGCACAGTTTGTCC (chrX:47,214,000-47,214,019)
UBA1 junction site 4	GGGATCGCTTTGAGGTACAA (chrX:47,214,352-47,214,371)	TGATCCAACCGTTCCTTGAG (chrX:47,214,615-47,214,634)
CDK16 junction site 1	GGACAGTGGAAGGACTGGAA (chrX:47,220,689-47,220,708)	GGACCTTCTTCATGCTGCTC (chrX:47,220,807-47,220,826)
CDK16 junction site 2	ATGGATGGACCTCATCCTGT (chrX:47,221,751-47,221,770)	CGTCTTCTGCTTCCTCTTGG (chrX:47,222,030-47,222,049)
CDK16 junction site 3	GGATAACTGGCAAGGTGAGG (chrX:47,222,421-47,222,440)	CGCCATCATTCCTAGTTGCT (chrX:47,222,632-47,222,651)
CDK16 junction site 4	GGATGATGCAGTGGTTGTCA (chrX:47,222,985-47,223,004)	TCAGGTACAGCTGCAGTGATG (chrX:47,223,179-47,223,199)
