# Supplementary material for: UBA1-CDK16: A female-specific chimeric RNA emerging through evolution and involved in immune regulation
Source: Sci Adv. 2026 May 29;12(22):eadz9784. doi: 10.1126/sciadv.adz9784 (PMC13220885; doi:10.1126/sciadv.adz9784)
Supplement: Supplementary file 2 — Tables S1 to S5 [file sciadv.adz9784_tables_s1_to_s5.zip › adz9784_table_s5.xlsx]

## Sheet: Sheet1
Name	Sense Sequences	Antisense Sequences
shUC1	CCGGACTATTTTAAGATCGCCATGGACTGCAGTCCATGGCGATCTTAAAATAGTTTTTT	AATTAAAAAACTATTTTAAGATCGCCATGGACTGCAGTCCATGGCGATCTTAAAATAGT
shUC2	CCGGACTATTTTAAGATCGCCATGGATCCTGCAGGATCCATGGCGATCTTAAAATAGTTTTTT	AATTAAAAAACTATTTTAAGATCGCCATGGATCCTGCAGGATCCATGGCGATCTTAAAATAGT
5' UBA1 sgRNA1	CACCGCGAATGAATCGCAACCGAGT	AAACACTCGGTTGCGATTCATTCGC
5' UBA1 sgRNA2	CACCGACCACAACCACAACGGCCGG	AAACCCGGCCGTTGTGGTTGTGGTC
5' UBA1 sgRNA3	CACCGCAAAATCTGACCTTGGAGT	AAACACTCCAAGGTCAGATTTTGC
5' UBA1 sgRNA4	CACCGGACGGGCTAGATCTCGAAG	AAACCTTCGAGATCTAGCCCGTCC
5' CDK16 sgRNA1	CACCGTGCCTTGGAACAGGGTAGTGT	AAACACACTACCCTGTTCCAAGGCAC
5' CDK16 sgRNA2	CACCGTATTTGCATAGGCGCCGTGCG	AAACCGCACGGCGCCTATGCAAATAC
5' CDK16 sgRNA3	CACCGCATCTCATACAGCGGGCCTCC	AAACGGAGGCCCGCTGTATGAGATGC
5' CDK16 sgRNA4	CACCGGGGCTGCACACGTTCACTAC	AAACGTAGTGAACGTGTGCAGCCCC
UBA1 junction sgRNA1	CACCGGGGATCGCTTTGAGGTACAA	AAACTTGTACCTCAAAGCGATCCCC
UBA1 junction sgRNA2	CACCGATAGAGCATGGACACGCCCT	AAACAGGGCGTGTCCATGCTCTATC
CDK16 junction sgRNA1	CACCGTAAAAGTCTAGATTGGACCCT	AAACAGGGTCCAATCTAGACTTTTAC
CDK16 junction sgRNA2	CACCGCCCCCCACCTGGGTAGATGAA	AAACTTCATCTACCCAGGTGGGGGGC

## Sheet: Sheet2
Name	Sequence
shUC1 sense	CCGGACTATTTTAAGATCGCCATGGACTGCAGTCCATGGCGATCTTAAAATAGTTTTTT
shUC1 antisense	AATTAAAAAACTATTTTAAGATCGCCATGGACTGCAGTCCATGGCGATCTTAAAATAGT
shUC2 sense	CCGGACTATTTTAAGATCGCCATGGATCCTGCAGGATCCATGGCGATCTTAAAATAGTTTTTT
shUC2 antisense	AATTAAAAAACTATTTTAAGATCGCCATGGATCCTGCAGGATCCATGGCGATCTTAAAATAGT
5' UBA1 sgRNA1 sense	CACCGCGAATGAATCGCAACCGAGT
5' UBA1 sgRNA1 antisense	AAACACTCGGTTGCGATTCATTCGC
5' UBA1 sgRNA2 sense	CACCGACCACAACCACAACGGCCGG
5' UBA1 sgRNA2 antisense	AAACCCGGCCGTTGTGGTTGTGGTC
5' UBA1 sgRNA3 sense	CACCGCAAAATCTGACCTTGGAGT
5' UBA1 sgRNA3 antisense	AAACACTCCAAGGTCAGATTTTGC
5' UBA1 sgRNA4 sense	CACCGGACGGGCTAGATCTCGAAG
5' UBA1 sgRNA4 antisense	AAACCTTCGAGATCTAGCCCGTCC
5' CDK16 sgRNA1 sense	CACCGTGCCTTGGAACAGGGTAGTGT
5' CDK16 sgRNA1 antisense	AAACACACTACCCTGTTCCAAGGCAC
5' CDK16 sgRNA2 sense	CACCGTATTTGCATAGGCGCCGTGCG
5' CDK16 sgRNA2 antisense	AAACCGCACGGCGCCTATGCAAATAC
5' CDK16 sgRNA3 sense	CACCGCATCTCATACAGCGGGCCTCC
5' CDK16 sgRNA3 antisense	AAACGGAGGCCCGCTGTATGAGATGC
5' CDK16 sgRNA4 sense	CACCGGGGCTGCACACGTTCACTAC
5' CDK16 sgRNA4 antisense	AAACGTAGTGAACGTGTGCAGCCCC
UBA1 junction sgRNA1 sense	CACCGGGGATCGCTTTGAGGTACAA
UBA1 junction sgRNA1 antisense	AAACTTGTACCTCAAAGCGATCCCC
UBA1 junction sgRNA2 sense	CACCGATAGAGCATGGACACGCCCT
UBA1 junction sgRNA2 antisense	AAACAGGGCGTGTCCATGCTCTATC
CDK16 junction sgRNA1 sense	CACCGTAAAAGTCTAGATTGGACCCT
CDK16 junction sgRNA1 antisense	AAACAGGGTCCAATCTAGACTTTTAC
CDK16 junction sgRNA2 sense	CACCGCCCCCCACCTGGGTAGATGAA
CDK16 junction sgRNA2 antisense	AAACTTCATCTACCCAGGTGGGGGGC
